# Supplementary material for: mARC preoperative rectal cancer treatments vs. 3D conformal radiotherapy. A dose distribution comparative study
Source: PLoS One. 2019 Aug 16;14(8):e0221262. doi: 10.1371/journal.pone.0221262 (PMC6697352; doi:10.1371/journal.pone.0221262)
Supplement: S1 Table — (XLSX) [file pone.0221262.s001.xlsx]

## Sheet: Hoja1
Patient	CTVpelvis volume (cc)	PTVpelvis volume (cc)	CTVboost volume (cc)	PTVboost volume (cc)
1	641.3	1471.7	218.6	761.7
2	671.6	1410.2	347.4	547.5
3	556.2	1488	349.2	812.2
4	685.2	974.3	242	364
5	692.4	1302.8	256.5	399
6	566.3	1155.2	81.4	391.2
7	490.5	957.2	257.7	556
8	714.7	1331.7	364	593
9	423.4	845.3	187.7	308.9
10	525.4	970.2	229	367.7
11	686.4	1028.4	333.5	509.8
12	691.8	1195.6	744.2	946.5
13	641.2	1132.3	261.8	423.9
14	837.2	1433.7	354	604.3
15	751.6	1176.9	220.6	348.4
16	618.3	1091.8	220.2	346.7
17	605.4	1088.3	291.6	465.9
18	746.8	1253.9	292.4	452.9
19	551.3	1129.2	181.2	285.6
20	666	979.1	263.3	420.6
21	446.3	1039.7	194.8	304.8
22	784	1378.1	206.2	324.1
23	610.8	1233.1	378.9	584
24	847	1505	284.4	564.3
25	629	1088.6	204.2	326.5
26	672.2	1169.3	359.6	638.2
27	592.4	1091.2	127.4	188.6
28	739.7	1451.5	615.9	838.7
29	676.6	1320.8	250.7	384.2
30	783.2	1296.2	286.2	426
