# Supplementary material for: mARC preoperative rectal cancer treatments vs. 3D conformal radiotherapy. A dose distribution comparative study
Source: PLoS One. 2019 Aug 16;14(8):e0221262. doi: 10.1371/journal.pone.0221262 (PMC6697352; doi:10.1371/journal.pone.0221262)
Supplement: S2 Table — (XLSX) [file pone.0221262.s002.xlsx]

## Sheet: Hoja1
Patient	Technique	HI_PTVboost_sum	CI_PTVboost_sum	D98_PTVboost_sum	D95_PTVboost_sum	D50_PTVboost_sum	D2_PTVboost_sum	HI_PTVpelvis_sum	CI_PTVpelvis_sum	D98_PTVpelvis_sum	D95_PTVpelvis_sum	D50_PTVpelvis_sum	D2_PTVpelvis_sum	MU_PTVpelvis	HI_PTVpelvis	CI_PTVpelvis	D98_PTVpelvis	D95_PTVpelvis	D50_PTVpelvis	D2_PTVpelvis	MU_PTVboost	HI_PTVboost	CI_PTVboost	D98_PTVboost	D95_PTVboost	D50_PTVboost	D2_PTVboost	V95_PTVboost_sum	V107_PTVboost_sum	V95_PTVpelvis_sum	V107_PTVpelvis_sum	V95_PTVpelvis	V107_PTVpelvis	V95_PTVboost	V107_PTVboost	Dmean_bladder	Dmax_bladder	V46_bladder	Dmean_small_bowel	Dmax_small_bowel	V40_small_bowel	V40cc_small_bowel	Dmean_right_femoral_head	Dmax_right_femoral_head	V46_right_femoral_head	Dmean_left_femoral_head	Dmax_left_femoral_head	V46_left_femoral_head
1	3D-CRT	0.10695	2.02206	47.8911	48.5294	50.933	53.3384	0.166677	2.04763	44.7727	45.3955	49.8917	53.0885	272	0.098095	1.82571	43.0495	43.535	45.6363	47.5263	270	0.122903	1.51372	5.05826	5.16245	5.48723	5.73266	97.9735	0.166797	99.9842	66.6598	99.0047	0.207008	96.0592	0.515187	45.097	52.07	65.572	31.958	52.494	50.0457	252.882	20.408	49.127	2.25498	18.435	46.619	0.028579
2	3D-CRT	0.091293	3.14301	48.2817	49.0703	51.2453	52.96	0.158656	1.85031	44.7033	46.2057	50.7384	52.7532	254	0.1057	1.43916	42.457	42.9507	45.53	47.2695	274	0.089614	1.86685	5.21984	5.33976	5.56014	5.7181	98.7971	0.0001	99.9385	86.8542	96.3767	0.002839	99.2351	0.078239	45.325	52.837	49.4596	17.152	51.104	13.2263	20.3035	30.797	48.812	0.362794	33.122	49.748	0.526227
3	3D-CRT	0.083393	2.38143	48.2503	48.7561	50.6563	52.4747	0.12017	1.95067	46.3429	46.8809	50.0827	52.3613	276	0.086614	1.6162	42.886	43.2637	45.3098	46.8105	450	0.105279	1.7375	5.13678	5.21984	5.4845	5.71419	99.1495	0	100	81.6091	98.6492	2.7e-05	98.1601	0.000626	44.889	52.396	52.9926	30.203	52.617	35.8507	128.173	15.598	50.906	4.25303	16.74	48.481	2.15642
4	3D-CRT	0.092911	2.7228	48.0309	48.7592	51.7428	52.8384	0.212438	2.19347	42.7058	43.1848	46.5269	52.5899	255	0.105929	2.02504	42.535	42.963	45.6224	47.3677	272	0.096367	1.58956	5.14768	5.21636	5.4892	5.67666	98.3731	0	97.5379	33.0158	96.6901	0	98.5281	0	28.564	45.434	0	.	.	.	.	21.356	41.919	0	21.258	41.714	0
5	3D-CRT	0.06476	3.93007	49.1705	49.3359	50.3449	52.4308	0.177815	2.03032	43.3013	44.2023	49.9448	52.1822	291	0.104449	1.71561	42.4642	43.3111	45.2739	47.193	289	0.10866	1.63584	5.04934	5.14957	5.51785	5.64891	100	0	98.8909	75.8513	97.1998	0	95.7268	0	41.006	52.142	34.1933	25.043	51.104	24.5031	60.1182	17.572	47.812	0.454644	23.253	48.988	0.698058
6	3D-CRT	0.119478	2.11439	47.2793	48.0096	51.8668	53.4762	0.158129	1.86634	45.2677	46.6094	51.1716	53.3594	266	0.113454	1.69313	42.5395	43.3473	45.621	47.7154	276	0.10959	1.61835	5.09825	5.14894	5.4484	5.69534	95.5715	0.182615	100	84.0125	97.4244	0.327354	96.3026	0	40.032	48.712	40.79	4.541	49.497	2.05731	12.4722	10.284	41.412	0	9.372	43.34	0
7	3D-CRT	0.105424	2.93507	47.5127	48.2434	50.6649	52.854	0.190895	1.77842	43.219	44.4143	49.8325	52.7318	264	0.122111	1.42802	42.0353	42.7023	45.8647	47.6359	262	0.121289	1.52428	5.08894	5.1571	5.57888	5.7656	96.6019	0	98.6734	63.7585	94.7019	0.064621	96.3843	1.26674	40.881	51.858	38.1385	38.12	52.515	34.8829	139.517	34.695	50.963	5.83875	30.802	48.63	0.350735
8	3D-CRT	0.065708	2.74013	49.4761	49.6821	51.0724	52.832	0.197491	1.96981	42.7643	44.0935	50.4985	52.7373	311	0.118398	1.71548	41.9327	42.9931	45.7045	47.344	276	0.119323	1.49899	5.05978	5.14833	5.55241	5.72232	100	0	97.9356	77.1569	95.8073	0	95.7782	0	39.57	52.477	42.0049	5.491	48.657	2.26421	13.9121	20.094	47.397	0.255436	24.03	49.065	0.375633
9	3D-CRT	0.046746	3.45549	49.7931	49.99	50.843	52.1698	0.157595	2.00142	44.061	45.2176	50.3227	51.9916	272	0.075209	1.62936	43.1627	43.9022	45.2903	46.5689	274	0.096815	1.66332	5.11714	5.2167	5.52139	5.65169	100	0	99.8482	86.3037	98.9999	0	97.7007	0	32.911	52.105	28.7507	5.544	45.617	1.50726	4.61812	8.777	43.132	0	11.177	43.315	0
10	3D-CRT	0.107354	2.9263	47.2902	47.9712	51.1308	52.7793	0.136339	1.79015	45.8161	46.6153	50.3148	52.676	274	0.098547	1.48124	42.6007	43.3221	45.5543	47.0899	292	0.100629	1.6799	5.14327	5.19854	5.52132	5.69888	95.3639	0	99.9908	83.6998	97.5325	4e-06	98.4791	0	37.084	51.476	32.8519	12.919	52.018	14.7052	16.7712	16.577	47.582	0.067935	14.958	45.95	0
11	3D-CRT	0.109499	2.48549	47.2841	48.1524	51.6196	52.9364	0.175613	1.94953	43.9753	45.5464	50.9494	52.9226	278	0.119976	1.43427	41.8755	42.6423	45.9372	47.3869	288	0.121782	1.50647	5.06715	5.15069	5.54485	5.74241	96.0494	0	99.618	83.4394	94.3706	0	95.8626	0.213712	40.935	53.018	49.1213	21.565	52.795	18.2133	57.2202	12.44	40.743	0	13.071	40.118	0
12	3D-CRT	0.089971	1.86075	47.586	49.039	50.8726	52.1631	0.095278	1.91653	47.3205	48.5635	50.8416	52.1645	277	0.095391	1.5583	42.3447	43.6166	45.4326	46.6785	284	0.089223	1.57855	5.12355	5.18917	5.46348	5.61102	97.4851	0	99.9931	96.061	97.1804	0	97.8628	0	35.533	52.09	33.2163	22.477	52.428	34.2656	98.4805	19.636	49.437	0.411668	19.743	49.169	0.56745
13	3D-CRT	0.113077	2.96603	47.2826	48.2535	51.9408	53.1559	0.147916	1.86709	45.5381	46.4864	50.4455	52.9998	264	0.123607	1.40449	41.8658	42.5756	45.7419	47.5198	276	0.095862	1.65464	5.09732	5.18331	5.44541	5.61933	96.4245	0	99.9685	80.9692	93.8951	0.000218	97.1301	0	32.09	51.064	20.3892	9.405	50.366	5.52107	10.6755	20.112	47.009	0.067564	25.582	45.929	0
14	3D-CRT	0.072586	3.05262	48.5001	49.1539	50.9541	52.1987	0.088852	1.78029	47.5687	48.2065	50.5379	52.0591	261	0.072918	1.4722	43.3572	43.6589	45.4215	46.6692	268	0.07412	1.93695	5.21439	5.28937	5.47153	5.61993	98.8241	0	100	95.0446	99.3728	0	99.1456	0	36.472	51.812	29.4372	21.086	51.682	18.8618	99.3822	23.952	43.527	0	21.541	42.871	0
15	3D-CRT	0.119375	2.64954	46.8021	47.7037	51.4598	52.9451	0.211676	1.8677	42.3524	43.3438	48.8121	52.6848	285	0.119036	1.52103	41.8256	42.6315	45.853	47.2837	295	0.114376	1.55339	5.06621	5.14522	5.5545	5.70151	94.1701	0	96.8278	54.1661	94.424	0	95.6724	6.6e-05	27.62	49.471	9.17826	13.427	43.923	3.79516	10.4532	23.598	41.342	0	23.1	41.476	0
16	3D-CRT	0.071061	2.96539	49.4069	49.7216	51.6819	53.0795	0.185133	1.61293	43.589	44.4009	50.0855	52.8615	272	0.114719	1.3878	42.2368	42.9133	45.5186	47.4586	270	0.120851	1.55062	5.05091	5.137	5.54149	5.72061	100	0	99.5525	72.8984	95.9081	0.006404	95.3057	0	33.169	49.783	6.98853	11.294	49.732	6.84724	19.9959	10.083	42.888	0	10.244	42.394	0
17	3D-CRT	0.088591	3.03026	48.4274	48.8082	51.1368	52.9576	0.165679	1.91298	44.3485	45.7	50.1497	52.6572	273	0.090153	1.62667	43.0221	43.4095	45.3236	47.1082	274	0.115915	1.76261	5.08739	5.18676	5.51648	5.72683	99.3797	0	99.753	85.0649	98.8963	0	96.9678	0.128847	35.528	52.167	32.5757	37.604	52.032	55.7152	246.56	14.054	43.973	0	15.019	48.534	0.349852
18	3D-CRT	0.050201	3.24133	49.2715	49.7373	50.8589	51.8247	0.136756	1.82606	44.8537	46.1155	50.3045	51.7331	267	0.093914	1.50028	42.315	43.5912	45.4087	46.5796	277	0.084723	1.59814	5.15365	5.21555	5.50236	5.61983	99.9913	0	99.158	85.492	97.129	0	98.6308	0	36.187	50.98	36.012	19.491	49.562	10.5765	22.4445	20.34	47.941	0.181634	22.265	49.079	0.851334
19	3D-CRT	0.072152	3.58438	49.1382	49.4919	50.953	52.8145	0.174281	1.96139	43.7633	44.774	49.6355	52.4138	279	0.09344	1.767	43.0218	43.7894	45.6457	47.2869	275	0.097702	1.57388	5.09198	5.17604	5.49665	5.62901	99.9592	0	99.4131	61.8785	98.6156	0.00026	96.8384	0	37.586	51.563	26.2736	17.913	47.174	11.5816	37.8814	24.284	46.808	0.02914	26.386	47.39	0.292552
20	3D-CRT	0.05971	2.67855	49.3242	49.5327	51.0694	52.3736	0.178052	1.7705	43.2888	44.1684	50.2514	52.2361	277	0.092042	1.48749	42.4893	42.9945	45.268	46.6559	289	0.100117	1.59368	5.12984	5.19874	5.46013	5.6765	100	0	99.1021	81.5346	96.6906	0	97.9945	0	31.6	49.71	3.86064	12.51	51.648	7.74526	25.7445	13.03	42.755	0	10.326	45.754	0
21	3D-CRT	0.098769	2.88287	48.1016	49.1807	51.1922	53.1578	0.22885	1.91344	41.8918	43.0722	48.026	52.8825	308	0.130823	1.73271	41.6895	42.7282	45.5885	47.6535	280	0.094671	1.55381	5.1324	5.21719	5.50074	5.65316	98.3548	0.001947	95.9272	48.9099	94.907	0.176888	98.0631	0	36.304	52.765	17.4475	24.013	52.17	30.6447	153.254	14.109	43.437	0	20.248	44.79	0
22	3D-CRT	0.045575	3.86486	49.8055	49.9892	50.9661	52.1283	0.158159	1.74777	44.0096	44.6623	49.955	51.9105	278	0.078096	1.55874	43.3241	43.9403	45.5069	46.878	280	0.124665	1.55045	5.07258	5.14566	5.56077	5.76581	100	0	99.8062	70.496	99.2438	0	95.778	0.786349	30.43	52.099	16.7828	3.621	43.445	0.243311	2.35286	23.986	48.416	0.016414	21.623	49.21	0.146662
23	3D-CRT	0.096106	2.64401	47.865	48.5564	50.7337	52.7408	0.164201	1.86895	44.3036	45.6147	50.46	52.5891	272	0.080213	1.59736	43.4075	43.883	45.3638	47.0463	295	0.097711	1.82003	5.13695	5.22922	5.48182	5.67259	97.8941	0	99.8175	86.6368	99.5104	0	98.1813	0	34.228	51.819	31.266	32.611	50.921	37.8337	54.7593	6.744	45.792	0	8.594	46.028	2e-05
24	3D-CRT	0.113322	2.43966	47.2561	48.0087	51.3305	53.0729	0.189333	1.71342	43.4015	44.0929	49.9023	52.8497	279	0.106809	1.42332	42.5743	43.0832	45.6423	47.4493	284	0.107696	1.43505	5.07363	5.15475	5.51954	5.66806	95.5158	6.2e-05	99.4241	65.169	97.1904	4.4e-05	96.0295	0	32.925	49.845	14.6101	33.049	52.233	43.9008	143.219	17.439	43.915	0	19.795	43.725	0
25	3D-CRT	0.082291	3.43308	48.7106	49.0323	51.0565	52.9121	0.18687	1.67867	43.2647	44.102	49.9862	52.6056	266	0.104647	1.45728	42.4486	43.097	45.4732	47.2072	272	0.094005	1.68668	5.15638	5.25597	5.49552	5.67299	100	0	99.0334	73.0635	96.8126	0	98.5436	0	30.944	49.108	2.64049	7.313	51.527	5.73965	32.3743	19.433	48.125	0.249383	23.571	49.292	0.385508
26	3D-CRT	0.081151	2.20354	48.4812	49.1577	50.9972	52.6197	0.178113	1.71573	43.5904	44.7188	50.5165	52.5881	264	0.108406	1.4377	42.3073	42.9609	45.3341	47.2218	273	0.115147	1.43576	5.07856	5.17385	5.50452	5.71239	99.012	0	99.2389	83.8236	96.1607	0.005847	96.6507	0	36.745	50.223	27.3479	13.774	48.27	7.01912	26.0816	16.299	47.745	0.246639	18.913	46.87	0.042345
27	3D-CRT	0.053687	3.21845	49.7208	49.9842	51.1489	52.4669	0.212232	1.57102	42.2026	43.0456	46.8074	52.1366	263	0.108555	1.44401	41.9221	42.6683	45.4572	46.8567	273	0.095968	1.65854	5.10208	5.20008	5.51702	5.63154	100	0	95.9884	40.3511	94.6023	0	97.2667	0	37.286	49.911	14.2979	22.524	49.116	27.9719	33.702	16.85	42.956	0	17.488	40.973	0
28	3D-CRT	0.100144	2.13569	48.2709	48.6588	50.8238	53.3606	0.150153	1.72484	45.675	46.5505	50.4983	53.2575	273	0.104177	1.50493	42.9853	43.4143	45.5607	47.7317	269	0.110362	1.4445	5.08997	5.19806	5.50437	5.69744	99.3096	0.001299	99.9968	86.0351	98.8142	0.091985	97.041	0.003751	41.459	51.222	34.6541	13.338	52.232	15.4322	209.889	24.271	50.993	4.16158	28.361	51.252	4.55491
29	3D-CRT	0.089711	2.98829	47.8952	48.8899	51.3413	52.5011	0.204971	1.59593	42.1941	43.1475	48.2751	52.0891	281	0.105949	1.37962	42.0846	42.879	45.8405	46.9413	285	0.112727	1.4849	5.05709	5.14616	5.47621	5.67441	97.9904	0	96.2478	50.6673	95.6323	0	95.6316	0	35.849	51.144	22.5255	32.77	52.349	52.6224	177.971	17.392	47.277	0.231755	15.129	45.258	0
30	3D-CRT	0.087652	2.64272	48.5508	48.838	51.1334	53.0327	0.193272	1.5986	43.1357	44.2286	49.6396	52.7296	280	0.112062	1.44276	42.7457	43.2834	45.7346	47.8708	272	0.110773	1.60751	5.13395	5.26016	5.56943	5.75089	100	0.581177	98.7011	67.5293	97.9871	1.37567	98.0771	0.413527	32.887	51.136	16.3799	13.931	49.974	7.83936	29.284	9.985	45.267	0	13.246	42.47	0
1	mARC	0.088645	1.25338	48.0079	49.017	51.1035	52.538	0.175518	1.13576	43.6147	44.6362	49.8544	52.3651	697	0.101246	0.991167	42.4028	43.1744	45.574	47.0169	862.7	0.128646	0.984508	5.05201	5.17037	5.49971	5.75952	98.216	0	99.2793	61.9259	96.8853	0.002443	96.2704	1.36486	38.306	53.174	35.3603	26.799	52.677	26.985	136.356	15.286	39.564	0	15.52	38.986	0
2	mARC	0.094125	2.02648	48.3698	49.0764	51.1475	53.1841	0.171778	1.11247	44.2663	45.3454	49.8846	52.8353	621.3	0.128254	0.965466	41.8398	42.7041	45.5618	47.6833	673.2	0.10485	1.00986	5.08853	5.18713	5.46903	5.66196	98.9411	0.092065	99.654	74.8455	94.7775	0.377169	96.9893	0.012011	39.538	53.537	28.6588	16.292	53.559	9.7839	15.0192	17.602	39.762	0	16.934	37.044	0
3	mARC	0.112071	1.59677	47.6591	48.448	51.0196	53.3769	0.167462	1.21129	44.7275	46.0057	50.1159	53.12	764.2	0.131739	1.00941	41.8304	42.7933	45.6126	47.8394	779.9	0.120271	1.00012	5.0897	5.19554	5.50978	5.75236	97.351	0.528357	99.6093	81.2503	95.2004	0.874213	97.0924	1.08871	36.489	53.682	19.3738	25.797	54.57	22.9574	82.0767	17.033	43.87	0	19.139	45.449	0
4	mARC	0.080128	1.73269	48.9512	49.722	51.4627	53.0747	0.1774	1.48938	43.2512	44.1446	46.7184	51.539	688.3	0.112801	1.37155	42.3256	43.1744	45.8367	47.496	730.3	0.095783	1.02335	5.16648	5.2622	5.51729	5.69494	99.297	0.060724	98.8653	25.0939	96.7417	0.08307	98.6709	0.136214	27.21	47.712	1.15102	.	.	.	.	18.859	34.382	0	16.656	32.904	0
5	mARC	0.087253	2.28922	48.3808	49.0473	50.9393	52.8254	0.178809	1.28262	43.7022	44.8517	48.9766	52.4596	621.3	0.117564	1.09472	42.1453	42.9633	45.3788	47.4802	657.3	0.115866	1.02105	5.056	5.15433	5.44984	5.68745	99.1019	0.031745	99.052	61.6574	96.0165	0.160486	95.9389	0.070823	37.581	53.054	26.4418	24.556	52.704	21.5674	52.9156	14.643	47.395	0.041069	16.83	45.941	0
6	mARC	0.068912	2.15721	48.664	49.5559	50.9261	52.1734	0.132502	1.20585	45.3769	46.5288	50.5154	52.0703	854.9	0.113412	1.02848	41.8963	42.7366	45.1148	47.0128	782.1	0.09451	1.05138	5.10807	5.20836	5.45443	5.62356	99.1458	0	99.9277	85.4772	94.9303	0.032359	97.5144	0	36.444	53.251	17.5206	3.392	51.334	1.12064	6.79375	7.823	34.63	0	8.425	35.982	0
7	mARC	0.088309	1.11205	48.0268	48.8077	50.7232	52.5061	0.186658	1.1425	43.1567	44.0512	48.1287	52.1403	579.9	0.09563	0.987568	42.6032	43.345	45.5058	46.955	659.8	0.066773	1.04532	5.23939	5.31292	5.47173	5.60476	98.284	4.8e-05	98.6293	49.3717	97.5368	0.000368	99.8179	0.009282	39.529	51.97	20.7701	35.657	52.898	26.0296	104.108	23.587	43.682	0	26.85	42.649	0
8	mARC	0.078937	1.64081	48.5396	49.1007	50.8932	52.557	0.170349	1.23684	43.8473	44.8126	49.6841	52.311	565.4	0.110732	1.03965	42.1544	42.9255	45.3798	47.1794	838.9	0.085658	1.06155	5.16647	5.23445	5.42967	5.63156	99.2523	0	99.4567	66.9394	95.8742	0.016373	98.7766	0.002387	35.414	53.366	21.0796	3.863	49.417	1.43641	8.82576	15.421	42.557	0	16.142	41.613	0
9	mARC	0.066476	2.07446	49.0816	49.6126	51.0669	52.4763	0.153713	1.14681	44.5673	45.479	49.8862	52.2355	811.8	0.100824	1.00473	42.5678	43.3709	45.5659	47.1619	868.1	0.096263	1.04532	5.16373	5.2633	5.52182	5.69528	99.6043	0	99.8609	72.3172	97.4924	0.014665	98.6101	0.095175	31.699	52.895	14.6405	5.895	47.793	0.944749	2.89464	9.849	33.834	0	9.129	29.79	0
10	mARC	0.059352	2.0941	49.2699	49.7038	50.9486	52.2938	0.161635	1.17667	44.0221	45.2466	49.8597	52.0811	736.8	0.118088	1.01896	41.8727	42.9009	45.3716	47.2306	672.7	0.11771	1.01659	5.01191	5.15896	5.49575	5.65882	99.798	0	99.3843	73.0887	95.5978	0.055645	95.8716	0.029304	35.82	53.657	24.5163	9.537	52.509	12.1767	13.8875	9.344	33.525	0	9.879	36.156	0
11	mARC	0.062716	1.78305	49.2417	49.8888	51.1612	52.4504	0.150706	1.28403	44.7042	45.8182	50.4789	52.3117	723.7	0.108928	1.10395	42.4255	43.2799	45.609	47.3936	870.7	0.127707	0.992938	5.03589	5.16725	5.50698	5.73917	99.4942	0	99.7193	78.6975	97.1296	0.237811	96.1001	0.83932	38.603	53.316	32.7535	20.595	53.129	15.7358	49.4369	9.297	30.683	0	10.641	29.531	0
12	mARC	0.108087	1.21553	47.4148	48.9529	51.219	52.9509	0.140354	1.20124	45.7297	47.298	51.0027	52.8881	784.9	0.131434	0.994982	41.4245	42.8763	45.6223	47.4208	742.7	0.131096	1.00053	5.01603	5.17356	5.50669	5.73794	97.471	0.107452	99.7697	91.9309	95.3891	0.162543	96.0881	0.833719	24.341	53.8	5.32215	19.358	53.923	27.9963	80.4622	21.005	39.001	0	22.96	38.917	0
13	mARC	0.061048	2.2083	49.3678	49.7587	50.9515	52.4783	0.148731	1.1716	44.7149	45.8957	50	52.1515	762.8	0.105323	1.01961	42.2557	43.1885	45.4237	47.0398	911.6	0.125231	1.00024	4.99983	5.15064	5.49677	5.68819	99.8798	0	99.6968	78.4507	96.6763	0.028373	95.5571	0.118596	30.973	51.894	8.11525	8.538	51.861	4.20613	8.13296	14.007	40.092	0	15.407	38.751	0
14	mARC	0.066488	2.08655	49.3343	49.8386	51.2381	52.741	0.154342	1.18637	44.7576	46.0201	50.34	52.5272	682.7	0.119986	1.01444	41.8518	42.9445	45.6134	47.3248	893.4	0.127573	1.0374	4.99323	5.15838	5.50767	5.69586	99.6032	0.000389	99.5618	82.4189	95.7111	0.092089	95.7361	0.093573	29.665	51.11	3.57453	17.241	52.639	11.5114	60.6532	9.664	32.546	0	11.909	37.168	0
15	mARC	0.064126	1.71728	49.4028	49.944	51.2828	52.6913	0.206066	1.14623	42.4955	43.784	47.6631	52.3173	636.5	0.128054	1.02252	41.7151	42.8023	45.6804	47.5646	689.8	0.128347	0.975603	5.00629	5.14138	5.53347	5.71649	99.8323	0	97.4807	45.8786	95.1996	0.343521	95.3587	0.074442	24.786	51.768	3.59504	10.377	46.606	0.318046	0.87601	16.994	34.47	0	18.557	34.078	0
16	mARC	0.034576	2.34612	50.1531	50.3521	51.0728	51.919	0.159923	1.13995	43.7731	45.085	49.5387	51.6955	769.6	0.111574	1.01942	41.9873	43.1407	45.6092	47.0761	934.2	0.101104	0.986732	5.0653	5.16563	5.42902	5.6142	100	0	99.0635	69.3834	96.2657	0.006244	96.2986	0	27.236	50.387	6.98853	8.802	48.294	2.12108	6.19417	9.124	39.369	0	8.989	37.728	0
17	mARC	0.036127	1.7639	49.8612	50.2415	51.0064	51.7039	0.164971	1.19792	43.3492	44.7345	49.8734	51.5769	548.1	0.111127	1.03372	41.4755	42.6988	45.3736	46.5177	652.4	0.107449	1.00773	5.12371	5.21915	5.52265	5.71711	99.9038	0	98.6686	67.0145	94.811	0	97.8581	0.206529	35.039	52.124	18.5804	32.637	52.192	41.8392	185.154	10.498	31.594	0	9.213	32.957	0
18	mARC	0.036295	2.05454	50.001	50.3046	51.0617	51.8543	0.16197	1.11811	43.633	45.0067	49.7471	51.6906	564.7	0.115061	0.992025	41.6165	42.8376	45.4929	46.8509	765.2	0.111522	0.981453	5.07512	5.17824	5.50769	5.68935	99.9604	0	98.7931	70.0544	95.3038	0.000164	96.6307	0.154784	36.07	52.524	15.2652	10.321	44.692	0.693722	1.47215	12.062	39.592	0	12.71	43.668	0
19	mARC	0.03222	2.22024	50.2272	50.4853	51.1724	51.876	0.185179	1.19952	42.7122	44.0501	48.3562	51.6668	562.9	0.10077	1.07288	42.1445	43.1486	45.5458	46.7341	733.9	0.116563	0.998249	5.03464	5.18337	5.53052	5.67929	99.9941	0	97.8666	51.4871	96.4829	0.000389	96.3844	0.000394	31.937	51.533	7.64461	14.286	47.034	5.08501	16.6322	14.469	36.179	0	17.705	43.149	0
20	mARC	0.047441	1.93176	49.2745	50.0044	50.9531	51.6917	0.150445	1.22235	44.023	45.4141	50.2371	51.5809	764.7	0.097334	1.05546	42.2823	43.2396	45.4779	46.7088	864.5	0.086773	1.0233	5.1067	5.19921	5.41695	5.57675	99.9746	0	99.2115	76.0377	96.9174	0	97.4425	0	25.522	47.062	0.021844	11.07	50.819	4.66531	15.5071	12.02	36.623	0	10.557	34.436	0
21	mARC	0.034967	1.67585	50.0021	50.3118	51.0549	51.7873	0.187495	1.25017	42.7663	43.9311	47.0346	51.5851	728.5	0.098508	1.09936	42.2922	43.2878	45.5843	46.7826	713.2	0.089604	0.988189	5.09743	5.18599	5.43134	5.5841	99.9998	0	97.9386	42.4242	96.8995	0.000463	97.1184	0	28.802	50.8	5.12259	21.925	51.639	19.589	97.9646	13.81	38.178	0	15.797	40.677	0
22	mARC	0.036225	2.39957	50.0324	50.283	50.9682	51.8787	0.167555	1.1608	43.4682	44.6472	48.415	51.5804	679	0.102748	1.04506	42.2149	43.1687	45.4823	46.8881	872.8	0.099673	0.99568	5.07879	5.17033	5.41856	5.61888	99.9864	0	98.8216	52.4423	96.5925	0	96.5937	0.022457	25.146	51.806	6.71587	2.917	37.847	0	0	16.102	40.982	0	15.226	38.288	0
23	mARC	0.072499	1.76147	48.2941	48.8846	50.4065	51.9485	0.166518	1.29738	43.486	44.9277	49.6702	51.757	573	0.112761	1.09456	41.9275	42.9037	45.042	47.0065	548.4	0.081911	1.05531	5.07856	5.15622	5.35536	5.51722	98.8424	0	98.6895	72.0166	95.703	0.054944	96.3429	0	34.652	52.638	22.7145	22.141	51.53	21.4249	31.0097	6.647	31.425	0	7.836	34.597	0
24	mARC	0.094729	1.59596	47.9778	48.5459	50.5256	52.764	0.18402	1.11076	43.4201	44.3119	48.7776	52.3961	713.8	0.113032	0.98186	42.1146	42.8637	45.2107	47.2248	868.5	0.096423	1.01683	5.13086	5.21112	5.43511	5.65493	98.2337	0	99.0807	56.3181	95.6379	0.008172	98.0199	0.051477	35.257	52.679	8.35487	28.404	51.041	30.4296	99.2714	15.69	37.276	0	13.042	32.022	0
25	mARC	0.046515	2.22144	49.7097	50.1372	51.1125	52.0872	0.175396	1.07349	43.2095	44.3942	49.1542	51.831	589.5	0.10123	0.962337	42.0565	42.8284	45.5669	46.6692	653.9	0.112322	0.996937	5.09067	5.19575	5.52746	5.71152	99.8154	0	98.6708	63.279	95.3874	0	97.0999	0.205595	30.729	48.412	2.47863	6.346	50.63	3.65792	20.6324	13.892	38.471	0	16.241	40.13	0
26	mARC	0.074283	1.4671	48.4859	49.5127	51.0669	52.2793	0.156731	1.1134	44.2352	45.36	50.4496	52.1422	687.5	0.10274	0.970666	42.1767	43.0133	45.5511	46.8566	777.2	0.116902	0.9754	5.0633	5.17868	5.49404	5.70556	98.7705	0	99.695	77.5566	96.1557	0	96.499	0.094005	30.2	50.149	10.1604	12.9	47.188	4.69246	17.4362	12.048	37.826	0	12.933	36.126	0
27	mARC	0.06821	2.06469	49.5365	49.8196	51.0962	53.0217	0.192847	1.07515	43.1882	44.0446	46.6986	52.1939	657.1	0.110309	0.996426	42.242	43.0939	45.5431	47.2658	590.5	0.081377	1.02757	5.1597	5.23782	5.4725	5.60504	99.9841	0.026262	98.7969	33.4041	96.4723	0.099753	98.6888	0	29.688	49.761	5.94997	18.848	47.95	23.0446	27.7653	10.56	38.778	0	12.278	34.484	0
28	mARC	0.098764	1.37463	47.9226	48.4957	50.5484	52.915	0.163775	1.13118	44.54	45.5805	49.7562	52.6888	696.7	0.122667	0.968378	41.8809	42.6703	45.1008	47.4133	664.2	0.09573	0.987719	5.09753	5.18033	5.40944	5.61538	98.0762	0.008683	99.7553	75.4202	94.5293	0.092631	97.121	9.3e-05	38.151	53.116	20.3826	10.957	52.836	10.0109	136.155	15.092	44.178	0	15.292	49.143	0.187407
29	mARC	0.064893	1.97033	49.091	49.5759	51.0075	52.4011	0.169817	1.09259	43.292	44.1528	47.1212	51.294	699.6	0.107367	0.985236	42.2792	43.1125	45.4819	47.1625	596.8	0.105849	0.979438	5.05814	5.16263	5.48211	5.63841	99.6935	0	98.9082	35.2415	96.559	0.016631	96.1649	0	35.997	51.405	14.0437	31.532	51.008	44.0718	149.052	16.999	38.367	0	17.01	38.792	0
30	mARC	0.066898	1.92746	49.2303	49.62	50.9783	52.6407	0.182265	1.14897	43.3783	44.3445	49.0699	52.322	714.6	0.120046	1.02176	42.1245	43.0104	45.4671	47.5827	883	0.098516	1.01268	5.10881	5.21175	5.44039	5.64478	99.9364	0.005458	98.9119	58.0014	96.1179	0.486736	97.5589	0.002109	36.687	50.871	11.4876	13.446	47.549	5.46973	20.4322	11.957	35.4	0	11.136	33.558	0
