# Supplementary material for: mARC preoperative rectal cancer treatments vs. 3D conformal radiotherapy. A dose distribution comparative study
Source: PLoS One. 2019 Aug 16;14(8):e0221262. doi: 10.1371/journal.pone.0221262 (PMC6697352; doi:10.1371/journal.pone.0221262)
Supplement: S3 Table — (XLSX) [file pone.0221262.s003.xlsx]

## Sheet: Hoja1
Treatment times
Patient	3D-CRT (min:sec)	# Arcs	mARC (min:sec)
1	04:04:00	2	05:37:00
2	03:29:00	1	02:46:00
3	05:39:00	1	04:26:00
4	03:06:00	1	03:04:00
5	*	1	02:49:00
6	04:29:00	1	02:45:30
7	03:44:00	2	05:37:00
8	04:19:00	1	02:51:30
9	02:57:00	1	02:55:00
10	03:03:00	1	02:53:00
11	03:33:00	1	02:49:00
12	*	1	02:54:00
13	03:22:00	1	02:55:00
14	03:01:00	1	02:51:00
15	*	1	02:48:30
16	03:18:00	2	05:36:30
17	*	2	05:35:30
18	03:34:00	2	05:55:30
19	03:42:00	2	05:31:00
20	03:15:00	2	05:31:00
21	03:59:00	2	05:33:30
22	03:57:00	2	08:04:00
23	03:31:00	1	03:25:30
24	03:37:00	1	03:57:30
25	02:41:00	2	06:31:30
26	03:18:00	2	06:30:30
27	03:13:00	1	03:26:00
28	04:17:00	1	02:53:30
29	*	1	04:17:00
30	03:08:00	1	03:15:30
*Datum not available
