# Supplementary material for: mARC preoperative rectal cancer treatments vs. 3D conformal radiotherapy. A dose distribution comparative study
Source: PLoS One. 2019 Aug 16;14(8):e0221262. doi: 10.1371/journal.pone.0221262 (PMC6697352; doi:10.1371/journal.pone.0221262)
Supplement: S4 Table — (XLSX) [file pone.0221262.s004.xlsx]

## Sheet: Hoja1
Mean DHVs
PTVboost_sum				PTVpelvis_sum				PTVpelvis				PTVboost				Bladder				Small bowel				Right femoral head				Left femoral head
3D-CRT		mARC		3D-CRT		mARC		3D-CRT		mARC		3D-CRT		mARC		3D-CRT		mARC		3D-CRT		mARC		3D-CRT		mARC		3D-CRT		mARC
Dose (Gy)	Volume (%)	Dose (Gy)	Volume (%)	Dose (Gy)	Volume (%)	Dose (Gy)	Volume (%)	Dose (Gy)	Volume (%)	Dose (Gy)	Volume (%)	Dose (Gy)	Volume (%)	Dose (Gy)	Volume (%)	Dose (Gy)	Volume (%)	Dose (Gy)	Volume (%)	Dose (Gy)	Volume (%)	Dose (Gy)	Volume (%)	Dose (Gy)	Volume (%)	Dose (Gy)	Volume (%)	Dose (Gy)	Volume (%)	Dose (Gy)	Volume (%)
0	100	0	100	0	100	0	100	0	100	0	100	0	100	0	100	0	100	0	100	0	100	0	100	0	100	0	100	0	100	0	100
0.1	100	0.1	100	0.1	100	0.1	100	0.045	100	0.045	100	0.0054	100	0.0054	100	0.1	100	0.1	100	0.1	100	0.1	100	0.1	99.8247	0.1	99.8838	0.1	99.8101	0.1	99.8908
0.2	100	0.2	100	0.2	100	0.2	100	0.09	100	0.09	100	0.0108	100	0.0108	100	0.2	100	0.2	100	0.2	99.9995	0.2	99.9891	0.2	99.6484	0.2	99.5264	0.2	99.6155	0.2	99.5098
0.3	100	0.3	100	0.3	100	0.3	100	0.135	100	0.135	100	0.0162	100	0.0162	100	0.3	100	0.3	100	0.3	99.99	0.3	99.9214	0.3	99.2913	0.3	99.0948	0.3	99.2288	0.3	99.0871
0.4	100	0.4	100	0.4	100	0.4	100	0.18	100	0.18	100	0.0216	100	0.0216	100	0.4	100	0.4	100	0.4	99.9482	0.4	99.6325	0.4	98.9202	0.4	98.7446	0.4	98.8507	0.4	98.7148
0.5	100	0.5	100	0.5	100	0.5	100	0.225	100	0.225	100	0.027	100	0.027	100	0.5	100	0.5	100	0.5	99.7733	0.5	98.7327	0.5	98.5793	0.5	98.1671	0.5	98.5028	0.5	98.207
0.6	100	0.6	100	0.6	100	0.6	100	0.27	100	0.27	100	0.0324	100	0.0324	100	0.6	100	0.6	100	0.6	99.4612	0.6	97.3701	0.6	98.1004	0.6	97.3684	0.6	98.0531	0.6	97.3053
0.7	100	0.7	100	0.7	100	0.7	100	0.315	100	0.315	100	0.0378	100	0.0378	100	0.7	100	0.7	100	0.7	99.0346	0.7	95.8135	0.7	97.4462	0.7	96.2878	0.7	97.3942	0.7	96.1407
0.8	100	0.8	100	0.8	100	0.8	100	0.36	100	0.36	100	0.0432	100	0.0432	100	0.8	100	0.8	100	0.8	98.4682	0.8	94.3208	0.8	96.632	0.8	95.0697	0.8	96.4762	0.8	94.9092
0.9	100	0.9	100	0.9	100	0.9	100	0.405	100	0.405	100	0.0486	100	0.0486	100	0.9	100	0.9	100	0.9	97.7463	0.9	92.962	0.9	95.7037	0.9	93.7471	0.9	95.4608	0.9	93.6161
1	100	1	100	1	100	1	100	0.45	100	0.45	100	0.054	100	0.054	100	1	100	1	100	1	96.9303	1	91.6938	1	94.7278	1	92.3549	1	94.4296	1	92.2336
1.1	100	1.1	100	1.1	100	1.1	100	0.495	100	0.495	100	0.0594	100	0.0594	100	1.1	100	1.1	100	1.1	96.113	1.1	90.4609	1.1	93.7087	1.1	90.9641	1.1	93.4085	1.1	90.8506
1.2	100	1.2	100	1.2	100	1.2	100	0.54	100	0.54	100	0.0648	100	0.0648	100	1.2	100	1.2	100	1.2	95.3006	1.2	89.2674	1.2	92.6503	1.2	89.594	1.2	92.3834	1.2	89.5254
1.3	100	1.3	100	1.3	100	1.3	100	0.585	100	0.585	100	0.0702	100	0.0702	100	1.3	100	1.3	100	1.3	94.4859	1.3	88.0485	1.3	91.5616	1.3	88.2636	1.3	91.344	1.3	88.2875
1.4	100	1.4	100	1.4	100	1.4	100	0.63	100	0.63	100	0.0756	100	0.0756	100	1.4	100	1.4	100	1.4	93.6392	1.4	86.801	1.4	90.4531	1.4	87.0038	1.4	90.2918	1.4	87.1504
1.5	100	1.5	100	1.5	100	1.5	100	0.675	100	0.675	100	0.081	100	0.081	100	1.5	100	1.5	100	1.5	92.7591	1.5	85.5578	1.5	89.3263	1.5	85.8611	1.5	89.2346	1.5	86.1369
1.6	100	1.6	100	1.6	100	1.6	100	0.72	100	0.72	100	0.0864	100	0.0864	100	1.6	100	1.6	100	1.6	91.8769	1.6	84.3353	1.6	88.1978	1.6	84.8556	1.6	88.1803	1.6	85.2517
1.7	100	1.7	100	1.7	100	1.7	100	0.765	100	0.765	100	0.0918	100	0.0918	100	1.7	100	1.7	100	1.7	90.9931	1.7	83.1125	1.7	87.0835	1.7	83.9835	1.7	87.1396	1.7	84.481
1.8	100	1.8	100	1.8	100	1.8	100	0.81	100	0.81	100	0.0972	100	0.0972	100	1.8	100	1.8	100	1.8	90.0992	1.8	81.9154	1.8	85.994	1.8	83.2258	1.8	86.1231	1.8	83.8091
1.9	100	1.9	100	1.9	100	1.9	100	0.855	100	0.855	100	0.1026	100	0.1026	100	1.9	100	1.9	100	1.9	89.1953	1.9	80.7394	1.9	84.9348	1.9	82.5649	1.9	85.1362	1.9	83.2216
2	100	2	100	2	100	2	100	0.9	100	0.9	100	0.108	100	0.108	100	2	100	2	100	2	88.2792	2	79.5968	2	83.9094	2	81.983	2	84.1853	2	82.7027
2.1	100	2.1	100	2.1	100	2.1	100	0.945	100	0.945	100	0.1134	100	0.1134	100	2.1	100	2.1	99.9993	2.1	87.3471	2.1	78.5052	2.1	82.9222	2.1	81.4634	2.1	83.2736	2.1	82.236
2.2	100	2.2	100	2.2	100	2.2	100	0.99	100	0.99	100	0.1188	100	0.1188	100	2.2	100	2.2	99.9948	2.2	86.3906	2.2	77.4602	2.2	81.9737	2.2	80.9907	2.2	82.4028	2.2	81.8104
2.3	100	2.3	100	2.3	100	2.3	100	1.035	100	1.035	100	0.1242	100	0.1242	100	2.3	100	2.3	99.9886	2.3	85.416	2.3	76.4689	2.3	81.0638	2.3	80.5561	2.3	81.5726	2.3	81.4158
2.4	100	2.4	100	2.4	100	2.4	100	1.08	100	1.08	100	0.1296	100	0.1296	100	2.4	100	2.4	99.982	2.4	84.4446	2.4	75.5209	2.4	80.1912	2.4	80.1552	2.4	80.7843	2.4	81.0462
2.5	100	2.5	100	2.5	100	2.5	100	1.125	100	1.125	100	0.135	100	0.135	100	2.5	100	2.5	99.9753	2.5	83.4807	2.5	74.616	2.5	79.3565	2.5	79.7827	2.5	80.0369	2.5	80.695
2.6	100	2.6	100	2.6	100	2.6	100	1.17	100	1.17	100	0.1404	100	0.1404	100	2.6	100	2.6	99.9686	2.6	82.5343	2.6	73.7596	2.6	78.5576	2.6	79.4326	2.6	79.3261	2.6	80.3547
2.7	100	2.7	100	2.7	100	2.7	100	1.215	100	1.215	100	0.1458	100	0.1458	100	2.7	100	2.7	99.962	2.7	81.6025	2.7	72.9498	2.7	77.7955	2.7	79.1003	2.7	78.6511	2.7	80.0182
2.8	100	2.8	100	2.8	100	2.8	100	1.26	100	1.26	100	0.1512	100	0.1512	100	2.8	100	2.8	99.9551	2.8	80.6746	2.8	72.1806	2.8	77.0706	2.8	78.781	2.8	78.0112	2.8	79.6844
2.9	100	2.9	100	2.9	100	2.9	100	1.305	100	1.305	100	0.1566	100	0.1566	100	2.9	100	2.9	99.9479	2.9	79.7624	2.9	71.4398	2.9	76.3805	2.9	78.4717	2.9	77.4066	2.9	79.3528
3	100	3	100	3	100	3	100	1.35	100	1.35	100	0.162	100	0.162	100	3	100	3	99.9408	3	78.8719	3	70.7227	3	75.7234	3	78.1711	3	76.8367	3	79.0219
3.1	100	3.1	100	3.1	100	3.1	100	1.395	100	1.395	100	0.1674	100	0.1674	100	3.1	99.999	3.1	99.9345	3.1	78.0065	3.1	70.0261	3.1	75.096	3.1	77.878	3.1	76.2999	3.1	78.6932
3.2	100	3.2	100	3.2	100	3.2	100	1.44	100	1.44	100	0.1728	100	0.1728	100	3.2	99.9967	3.2	99.9288	3.2	77.1702	3.2	69.3492	3.2	74.4965	3.2	77.5925	3.2	75.7943	3.2	78.3692
3.3	100	3.3	100	3.3	100	3.3	100	1.485	100	1.485	100	0.1782	100	0.1782	100	3.3	99.9941	3.3	99.9233	3.3	76.3685	3.3	68.6966	3.3	73.9232	3.3	77.314	3.3	75.3147	3.3	78.0513
3.4	100	3.4	100	3.4	100	3.4	100	1.53	100	1.53	100	0.1836	100	0.1836	100	3.4	99.9911	3.4	99.9175	3.4	75.6075	3.4	68.065	3.4	73.3734	3.4	77.0411	3.4	74.8588	3.4	77.7362
3.5	100	3.5	100	3.5	100	3.5	100	1.575	100	1.575	100	0.189	100	0.189	100	3.5	99.9878	3.5	99.9117	3.5	74.8879	3.5	67.4484	3.5	72.8465	3.5	76.7728	3.5	74.4237	3.5	77.4225
3.6	100	3.6	100	3.6	100	3.6	100	1.62	100	1.62	100	0.1944	100	0.1944	100	3.6	99.9848	3.6	99.9059	3.6	74.209	3.6	66.8488	3.6	72.3404	3.6	76.5094	3.6	74.0071	3.6	77.1097
3.7	100	3.7	100	3.7	100	3.7	100	1.665	100	1.665	100	0.1998	100	0.1998	100	3.7	99.9821	3.7	99.9005	3.7	73.5717	3.7	66.2662	3.7	71.8525	3.7	76.2515	3.7	73.6049	3.7	76.799
3.8	100	3.8	100	3.8	100	3.8	100	1.71	100	1.71	100	0.2052	100	0.2052	100	3.8	99.9797	3.8	99.8954	3.8	72.9749	3.8	65.7023	3.8	71.3838	3.8	75.9994	3.8	73.2137	3.8	76.491
3.9	100	3.9	100	3.9	100	3.9	100	1.755	100	1.755	100	0.2106	100	0.2106	100	3.9	99.9775	3.9	99.8904	3.9	72.414	3.9	65.1557	3.9	70.9306	3.9	75.7533	3.9	72.8295	3.9	76.1879
4	100	4	100	4	100	4	100	1.8	100	1.8	100	0.216	100	0.216	100	4	99.9752	4	99.8855	4	71.8873	4	64.6246	4	70.4907	4	75.5129	4	72.4537	4	75.8917
4.1	100	4.1	100	4.1	100	4.1	100	1.845	100	1.845	100	0.2214	100	0.2214	100	4.1	99.9727	4.1	99.8806	4.1	71.3916	4.1	64.1069	4.1	70.0646	4.1	75.2783	4.1	72.0858	4.1	75.6038
4.2	100	4.2	100	4.2	100	4.2	100	1.89	100	1.89	100	0.2268	100	0.2268	100	4.2	99.9702	4.2	99.8755	4.2	70.9253	4.2	63.6021	4.2	69.6497	4.2	75.0495	4.2	71.7272	4.2	75.3246
4.3	100	4.3	100	4.3	100	4.3	100	1.935	100	1.935	100	0.2322	100	0.2322	100	4.3	99.9677	4.3	99.8704	4.3	70.4861	4.3	63.1108	4.3	69.2479	4.3	74.8269	4.3	71.3746	4.3	75.055
4.4	100	4.4	100	4.4	100	4.4	100	1.98	100	1.98	100	0.2376	100	0.2376	100	4.4	99.9655	4.4	99.8653	4.4	70.0742	4.4	62.6334	4.4	68.8562	4.4	74.6105	4.4	71.0294	4.4	74.7955
4.5	100	4.5	100	4.5	100	4.5	100	2.025	100	2.025	100	0.243	100	0.243	100	4.5	99.9636	4.5	99.86	4.5	69.689	4.5	62.1691	4.5	68.4765	4.5	74.4003	4.5	70.6911	4.5	74.5459
4.6	100	4.6	100	4.6	100	4.6	100	2.07	100	2.07	100	0.2484	100	0.2484	100	4.6	99.962	4.6	99.8547	4.6	69.3254	4.6	61.7166	4.6	68.1048	4.6	74.196	4.6	70.3579	4.6	74.306
4.7	100	4.7	100	4.7	100	4.7	100	2.115	100	2.115	100	0.2538	100	0.2538	100	4.7	99.9604	4.7	99.8494	4.7	68.9797	4.7	61.2745	4.7	67.7401	4.7	73.9976	4.7	70.03	4.7	74.0764
4.8	100	4.8	100	4.8	100	4.8	100	2.16	100	2.16	100	0.2592	100	0.2592	100	4.8	99.959	4.8	99.8443	4.8	68.6501	4.8	60.842	4.8	67.3823	4.8	73.8046	4.8	69.7078	4.8	73.8564
4.9	100	4.9	100	4.9	100	4.9	100	2.205	100	2.205	100	0.2646	100	0.2646	100	4.9	99.9575	4.9	99.8394	4.9	68.3351	4.9	60.4191	4.9	67.0328	4.9	73.6169	4.9	69.3913	4.9	73.6458
5	100	5	100	5	100	5	100	2.25	100	2.25	100	0.27	100	0.27	100	5	99.9559	5	99.8348	5	68.0338	5	60.0057	5	66.6901	5	73.4339	5	69.0789	5	73.444
5.1	100	5.1	100	5.1	100	5.1	100	2.295	100	2.295	100	0.2754	100	0.2754	100	5.1	99.9544	5.1	99.8304	5.1	67.7455	5.1	59.6023	5.1	66.3507	5.1	73.2549	5.1	68.7714	5.1	73.2507
5.2	100	5.2	100	5.2	100	5.2	100	2.34	100	2.34	100	0.2808	100	0.2808	100	5.2	99.9528	5.2	99.826	5.2	67.4698	5.2	59.2091	5.2	66.0161	5.2	73.0797	5.2	68.4672	5.2	73.0653
5.3	100	5.3	100	5.3	100	5.3	100	2.385	100	2.385	100	0.2862	100	0.2862	100	5.3	99.9513	5.3	99.8216	5.3	67.208	5.3	58.8263	5.3	65.6835	5.3	72.9079	5.3	68.1664	5.3	72.8874
5.4	100	5.4	100	5.4	100	5.4	100	2.43	100	2.43	100	0.2916	100	0.2916	100	5.4	99.9497	5.4	99.8173	5.4	66.9565	5.4	58.4536	5.4	65.3568	5.4	72.7388	5.4	67.8677	5.4	72.7166
5.5	100	5.5	100	5.5	100	5.5	100	2.475	100	2.475	100	0.297	100	0.297	100	5.5	99.948	5.5	99.8129	5.5	66.713	5.5	58.0904	5.5	65.0385	5.5	72.5724	5.5	67.5733	5.5	72.5524
5.6	100	5.6	100	5.6	100	5.6	100	2.52	100	2.52	100	0.3024	100	0.3024	100	5.6	99.9464	5.6	99.8084	5.6	66.4789	5.6	57.7363	5.6	64.7298	5.6	72.4077	5.6	67.2814	5.6	72.3942
5.7	100	5.7	100	5.7	100	5.7	100	2.565	100	2.565	100	0.3078	100	0.3078	100	5.7	99.9447	5.7	99.8039	5.7	66.2525	5.7	57.3914	5.7	64.4267	5.7	72.2448	5.7	66.9964	5.7	72.2417
5.8	100	5.8	100	5.8	100	5.8	100	2.61	100	2.61	100	0.3132	100	0.3132	100	5.8	99.9431	5.8	99.7993	5.8	66.0324	5.8	57.0555	5.8	64.1278	5.8	72.0835	5.8	66.7168	5.8	72.0947
5.9	100	5.9	100	5.9	100	5.9	100	2.655	100	2.655	100	0.3186	100	0.3186	100	5.9	99.9417	5.9	99.7946	5.9	65.8174	5.9	56.7285	5.9	63.8355	5.9	71.9237	5.9	66.4406	5.9	71.9528
6	100	6	100	6	100	6	100	2.7	100	2.7	100	0.324	100	0.324	100	6	99.9403	6	99.7899	6	65.6071	6	56.4101	6	63.5498	6	71.7653	6	66.1686	6	71.8154
6.1	100	6.1	100	6.1	100	6.1	100	2.745	100	2.745	100	0.3294	100	0.3294	100	6.1	99.9389	6.1	99.7852	6.1	65.401	6.1	56.0997	6.1	63.2703	6.1	71.6078	6.1	65.9001	6.1	71.6822
6.2	100	6.2	100	6.2	100	6.2	100	2.79	100	2.79	100	0.3348	100	0.3348	100	6.2	99.9374	6.2	99.7805	6.2	65.199	6.2	55.7972	6.2	62.9944	6.2	71.4512	6.2	65.6382	6.2	71.5527
6.3	100	6.3	100	6.3	100	6.3	100	2.835	100	2.835	100	0.3402	100	0.3402	100	6.3	99.9359	6.3	99.7758	6.3	64.9997	6.3	55.5025	6.3	62.723	6.3	71.2952	6.3	65.3825	6.3	71.4266
6.4	100	6.4	100	6.4	100	6.4	100	2.88	100	2.88	100	0.3456	100	0.3456	100	6.4	99.9343	6.4	99.771	6.4	64.8029	6.4	55.2154	6.4	62.4546	6.4	71.1398	6.4	65.1292	6.4	71.3032
6.5	100	6.5	100	6.5	100	6.5	100	2.925	100	2.925	100	0.351	100	0.351	100	6.5	99.9327	6.5	99.766	6.5	64.6074	6.5	54.936	6.5	62.1875	6.5	70.9849	6.5	64.878	6.5	71.1817
6.6	100	6.6	100	6.6	100	6.6	100	2.97	100	2.97	100	0.3564	100	0.3564	100	6.6	99.9311	6.6	99.7609	6.6	64.4138	6.6	54.6642	6.6	61.9264	6.6	70.8305	6.6	64.6283	6.6	71.0613
6.7	100	6.7	100	6.7	100	6.7	100	3.015	100	3.015	100	0.3618	100	0.3618	100	6.7	99.9296	6.7	99.7555	6.7	64.2203	6.7	54.3992	6.7	61.6745	6.7	70.6765	6.7	64.3851	6.7	70.9427
6.8	100	6.8	100	6.8	100	6.8	100	3.06	100	3.06	100	0.3672	100	0.3672	100	6.8	99.928	6.8	99.7501	6.8	64.027	6.8	54.1405	6.8	61.4246	6.8	70.5224	6.8	64.1468	6.8	70.8256
6.9	100	6.9	100	6.9	100	6.9	100	3.105	100	3.105	100	0.3726	100	0.3726	100	6.9	99.9264	6.9	99.7445	6.9	63.8344	6.9	53.8876	6.9	61.1762	6.9	70.3682	6.9	63.9101	6.9	70.7097
7	100	7	100	7	100	7	100	3.15	100	3.15	100	0.378	100	0.378	100	7	99.9249	7	99.7389	7	63.642	7	53.6401	7	60.9312	7	70.2141	7	63.6739	7	70.5943
7.1	100	7.1	100	7.1	100	7.1	100	3.195	100	3.195	100	0.3834	100	0.3834	100	7.1	99.9233	7.1	99.7332	7.1	63.4475	7.1	53.398	7.1	60.6912	7.1	70.0594	7.1	63.4417	7.1	70.4784
7.2	100	7.2	100	7.2	100	7.2	100	3.24	100	3.24	100	0.3888	100	0.3888	100	7.2	99.9217	7.2	99.7274	7.2	63.2504	7.2	53.1609	7.2	60.4558	7.2	69.904	7.2	63.2124	7.2	70.3618
7.3	100	7.3	100	7.3	100	7.3	100	3.285	100	3.285	100	0.3942	100	0.3942	100	7.3	99.9201	7.3	99.7215	7.3	63.051	7.3	52.9285	7.3	60.2246	7.3	69.7474	7.3	62.9876	7.3	70.2449
7.4	100	7.4	100	7.4	100	7.4	100	3.33	100	3.33	100	0.3996	100	0.3996	100	7.4	99.9185	7.4	99.7155	7.4	62.8486	7.4	52.7009	7.4	59.9965	7.4	69.5889	7.4	62.7686	7.4	70.1271
7.5	100	7.5	100	7.5	100	7.5	100	3.375	100	3.375	100	0.405	100	0.405	100	7.5	99.9168	7.5	99.7094	7.5	62.6421	7.5	52.4777	7.5	59.7716	7.5	69.4273	7.5	62.5518	7.5	70.0081
7.6	100	7.6	100	7.6	100	7.6	100	3.42	100	3.42	100	0.4104	100	0.4104	100	7.6	99.9152	7.6	99.7032	7.6	62.4299	7.6	52.259	7.6	59.547	7.6	69.2637	7.6	62.3382	7.6	69.8889
7.7	100	7.7	100	7.7	100	7.7	100	3.465	100	3.465	100	0.4158	100	0.4158	100	7.7	99.9135	7.7	99.6968	7.7	62.2128	7.7	52.0444	7.7	59.3228	7.7	69.0978	7.7	62.1276	7.7	69.769
7.8	100	7.8	100	7.8	100	7.8	100	3.51	100	3.51	100	0.4212	100	0.4212	100	7.8	99.9118	7.8	99.6901	7.8	61.991	7.8	51.8335	7.8	59.0998	7.8	68.9294	7.8	61.9214	7.8	69.6485
7.9	100	7.9	100	7.9	100	7.9	100	3.555	100	3.555	100	0.4266	100	0.4266	100	7.9	99.91	7.9	99.6833	7.9	61.7637	7.9	51.6264	7.9	58.8786	7.9	68.7579	7.9	61.7181	7.9	69.5255
8	100	8	100	8	100	8	100	3.6	100	3.6	100	0.432	100	0.432	100	8	99.9081	8	99.6761	8	61.53	8	51.4231	8	58.6615	8	68.5833	8	61.5187	8	69.401
8.1	100	8.1	100	8.1	100	8.1	100	3.645	100	3.645	100	0.4374	100	0.4374	100	8.1	99.9061	8.1	99.6687	8.1	61.2903	8.1	51.2234	8.1	58.4491	8.1	68.4056	8.1	61.3217	8.1	69.2737
8.2	100	8.2	100	8.2	100	8.2	100	3.69	100	3.69	100	0.4428	100	0.4428	100	8.2	99.904	8.2	99.6609	8.2	61.0443	8.2	51.0272	8.2	58.2399	8.2	68.2247	8.2	61.1263	8.2	69.1445
8.3	100	8.3	100	8.3	100	8.3	100	3.735	100	3.735	100	0.4482	100	0.4482	100	8.3	99.9019	8.3	99.6528	8.3	60.7922	8.3	50.8344	8.3	58.0339	8.3	68.0403	8.3	60.9304	8.3	69.0117
8.4	100	8.4	100	8.4	100	8.4	100	3.78	100	3.78	100	0.4536	100	0.4536	100	8.4	99.8997	8.4	99.644	8.4	60.5333	8.4	50.6453	8.4	57.8294	8.4	67.8514	8.4	60.737	8.4	68.8762
8.5	100	8.5	100	8.5	100	8.5	100	3.825	100	3.825	100	0.459	100	0.459	100	8.5	99.8974	8.5	99.6346	8.5	60.2681	8.5	50.4594	8.5	57.6252	8.5	67.6586	8.5	60.5462	8.5	68.7377
8.6	100	8.6	100	8.6	100	8.6	100	3.87	100	3.87	100	0.4644	100	0.4644	100	8.6	99.8952	8.6	99.6246	8.6	59.9974	8.6	50.2768	8.6	57.4257	8.6	67.4621	8.6	60.3628	8.6	68.5959
8.7	100	8.7	100	8.7	100	8.7	100	3.915	100	3.915	100	0.4698	100	0.4698	100	8.7	99.8929	8.7	99.6141	8.7	59.721	8.7	50.097	8.7	57.2291	8.7	67.264	8.7	60.1841	8.7	68.4508
8.8	100	8.8	100	8.8	100	8.8	100	3.96	100	3.96	100	0.4752	100	0.4752	100	8.8	99.8905	8.8	99.6028	8.8	59.4393	8.8	49.9205	8.8	57.0349	8.8	67.0631	8.8	60.0095	8.8	68.3014
8.9	100	8.9	100	8.9	100	8.9	100	4.005	100	4.005	100	0.4806	100	0.4806	100	8.9	99.8882	8.9	99.5907	8.9	59.1539	8.9	49.7466	8.9	56.8431	8.9	66.8592	8.9	59.8385	8.9	68.1469
9	100	9	100	9	100	9	100	4.05	100	4.05	100	0.486	100	0.486	100	9	99.8858	9	99.5779	9	58.8659	9	49.5754	9	56.6488	9	66.6511	9	59.6709	9	67.9876
9.1	100	9.1	100	9.1	100	9.1	100	4.095	100	4.095	100	0.4914	100	0.4914	100	9.1	99.8834	9.1	99.5645	9.1	58.575	9.1	49.4065	9.1	56.4612	9.1	66.4402	9.1	59.507	9.1	67.8232
9.2	100	9.2	100	9.2	100	9.2	100	4.14	100	4.14	100	0.4968	100	0.4968	100	9.2	99.8809	9.2	99.5502	9.2	58.2816	9.2	49.24	9.2	56.2792	9.2	66.2253	9.2	59.3478	9.2	67.6581
9.3	100	9.3	100	9.3	100	9.3	100	4.185	100	4.185	100	0.5022	100	0.5022	100	9.3	99.8785	9.3	99.5351	9.3	57.9863	9.3	49.0759	9.3	56.1015	9.3	66.0061	9.3	59.1912	9.3	67.4928
9.4	100	9.4	100	9.4	100	9.4	100	4.23	100	4.23	100	0.5076	100	0.5076	100	9.4	99.8761	9.4	99.5189	9.4	57.6917	9.4	48.9139	9.4	55.9272	9.4	65.7828	9.4	59.0377	9.4	67.3245
9.5	100	9.5	100	9.5	100	9.5	100	4.275	100	4.275	100	0.513	100	0.513	100	9.5	99.8736	9.5	99.5016	9.5	57.3996	9.5	48.7538	9.5	55.7559	9.5	65.5526	9.5	58.8865	9.5	67.1561
9.6	100	9.6	100	9.6	100	9.6	100	4.32	100	4.32	100	0.5184	100	0.5184	100	9.6	99.8712	9.6	99.4833	9.6	57.1103	9.6	48.5956	9.6	55.5879	9.6	65.3179	9.6	58.735	9.6	66.9857
9.7	100	9.7	100	9.7	100	9.7	100	4.365	100	4.365	100	0.5238	100	0.5238	100	9.7	99.8688	9.7	99.4636	9.7	56.8246	9.7	48.439	9.7	55.4232	9.7	65.0788	9.7	58.5872	9.7	66.8135
9.8	100	9.8	100	9.8	100	9.8	100	4.41	100	4.41	100	0.5292	100	0.5292	100	9.8	99.8665	9.8	99.4422	9.8	56.5418	9.8	48.2839	9.8	55.2618	9.8	64.8346	9.8	58.4436	9.8	66.6393
9.9	100	9.9	100	9.9	100	9.9	100	4.455	100	4.455	100	0.5346	100	0.5346	100	9.9	99.8641	9.9	99.4189	9.9	56.2613	9.9	48.1307	9.9	55.1033	9.9	64.5841	9.9	58.3045	9.9	66.464
10	100	10	100	10	100	10	100	4.5	100	4.5	100	0.54	100	0.54	100	10	99.8617	10	99.3941	10	55.983	10	47.9794	10	54.9472	10	64.3259	10	58.1688	10	66.284
10.1	100	10.1	100	10.1	100	10.1	100	4.545	100	4.545	100	0.5454	100	0.5454	100	10.1	99.8593	10.1	99.3675	10.1	55.7073	10.1	47.8298	10.1	54.7924	10.1	64.0609	10.1	58.0362	10.1	66.1003
10.2	100	10.2	100	10.2	100	10.2	100	4.59	100	4.59	100	0.5508	100	0.5508	100	10.2	99.8569	10.2	99.3398	10.2	55.4349	10.2	47.6818	10.2	54.6409	10.2	63.7877	10.2	57.9065	10.2	65.9143
10.3	100	10.3	100	10.3	100	10.3	100	4.635	100	4.635	100	0.5562	100	0.5562	100	10.3	99.8544	10.3	99.3099	10.3	55.1659	10.3	47.5353	10.3	54.493	10.3	63.5062	10.3	57.7805	10.3	65.7268
10.4	100	10.4	100	10.4	100	10.4	100	4.68	100	4.68	100	0.5616	100	0.5616	100	10.4	99.8519	10.4	99.2781	10.4	54.9	10.4	47.3903	10.4	54.3494	10.4	63.2164	10.4	57.6579	10.4	65.5391
10.5	100	10.5	100	10.5	100	10.5	100	4.725	100	4.725	100	0.567	100	0.567	100	10.5	99.8493	10.5	99.2444	10.5	54.6369	10.5	47.2467	10.5	54.209	10.5	62.9189	10.5	57.5376	10.5	65.3476
10.6	100	10.6	100	10.6	100	10.6	100	4.77	100	4.77	100	0.5724	100	0.5724	100	10.6	99.8465	10.6	99.2099	10.6	54.3768	10.6	47.1039	10.6	54.0716	10.6	62.6136	10.6	57.4184	10.6	65.1528
10.7	100	10.7	100	10.7	100	10.7	100	4.815	100	4.815	100	0.5778	100	0.5778	100	10.7	99.8437	10.7	99.1747	10.7	54.1207	10.7	46.9624	10.7	53.9368	10.7	62.305	10.7	57.2993	10.7	64.9569
10.8	100	10.8	100	10.8	100	10.8	100	4.86	100	4.86	100	0.5832	100	0.5832	100	10.8	99.8408	10.8	99.1384	10.8	53.8681	10.8	46.8217	10.8	53.8041	10.8	61.9924	10.8	57.1811	10.8	64.7552
10.9	100	10.9	100	10.9	100	10.9	100	4.905	100	4.905	100	0.5886	100	0.5886	100	10.9	99.8376	10.9	99.1013	10.9	53.6197	10.9	46.6818	10.9	53.6731	10.9	61.6755	10.9	57.0637	10.9	64.5513
11	100	11	100	11	100	11	100	4.95	100	4.95	100	0.594	100	0.594	100	11	99.834	11	99.0632	11	53.3751	11	46.543	11	53.5435	11	61.3525	11	56.9476	11	64.3429
11.1	100	11.1	100	11.1	100	11.1	100	4.995	100	4.995	100	0.5994	100	0.5994	100	11.1	99.8301	11.1	99.0238	11.1	53.1348	11.1	46.4047	11.1	53.4154	11.1	61.0238	11.1	56.833	11.1	64.1318
11.2	100	11.2	100	11.2	100	11.2	100	5.04	100	5.04	100	0.6048	100	0.6048	100	11.2	99.8257	11.2	98.9828	11.2	52.8997	11.2	46.2671	11.2	53.2898	11.2	60.691	11.2	56.7189	11.2	63.9173
11.3	100	11.3	100	11.3	100	11.3	100	5.085	100	5.085	100	0.6102	100	0.6102	100	11.3	99.821	11.3	98.9402	11.3	52.6702	11.3	46.1304	11.3	53.1656	11.3	60.3531	11.3	56.6061	11.3	63.7003
11.4	100	11.4	100	11.4	100	11.4	100	5.13	100	5.13	100	0.6156	100	0.6156	100	11.4	99.8161	11.4	98.8962	11.4	52.4461	11.4	45.9941	11.4	53.0442	11.4	60.0104	11.4	56.4959	11.4	63.4778
11.5	100	11.5	100	11.5	100	11.5	100	5.175	100	5.175	100	0.621	100	0.621	100	11.5	99.8111	11.5	98.8504	11.5	52.2273	11.5	45.8582	11.5	52.9248	11.5	59.6612	11.5	56.388	11.5	63.2504
11.6	100	11.6	100	11.6	100	11.6	100	5.22	100	5.22	100	0.6264	100	0.6264	100	11.6	99.806	11.6	98.8028	11.6	52.0131	11.6	45.7225	11.6	52.8066	11.6	59.3087	11.6	56.2822	11.6	63.0188
11.7	100	11.7	100	11.7	100	11.7	100	5.265	100	5.265	100	0.6318	100	0.6318	100	11.7	99.8009	11.7	98.7533	11.7	51.8018	11.7	45.5873	11.7	52.69	11.7	58.95	11.7	56.1781	11.7	62.7812
11.8	100	11.8	100	11.8	100	11.8	100	5.31	100	5.31	100	0.6372	100	0.6372	100	11.8	99.7957	11.8	98.7018	11.8	51.5936	11.8	45.4524	11.8	52.5759	11.8	58.5863	11.8	56.076	11.8	62.5401
11.9	100	11.9	100	11.9	100	11.9	100	5.355	100	5.355	100	0.6426	100	0.6426	100	11.9	99.7905	11.9	98.6479	11.9	51.3881	11.9	45.3173	11.9	52.4641	11.9	58.214	11.9	55.9764	11.9	62.2909
12	100	12	100	12	100	12	100	5.4	100	5.4	100	0.648	100	0.648	100	12	99.7854	12	98.5932	12	51.1859	12	45.1823	12	52.3544	12	57.8394	12	55.8787	12	62.0328
12.1	100	12.1	100	12.1	100	12.1	100	5.445	100	5.445	100	0.6534	100	0.6534	100	12.1	99.7802	12.1	98.5373	12.1	50.9876	12.1	45.0472	12.1	52.2459	12.1	57.4624	12.1	55.7817	12.1	61.7696
12.2	100	12.2	100	12.2	100	12.2	100	5.49	100	5.49	100	0.6588	100	0.6588	100	12.2	99.7751	12.2	98.4798	12.2	50.7926	12.2	44.912	12.2	52.1387	12.2	57.0839	12.2	55.686	12.2	61.4994
12.3	100	12.3	100	12.3	100	12.3	100	5.535	100	5.535	100	0.6642	100	0.6642	100	12.3	99.77	12.3	98.4214	12.3	50.601	12.3	44.7767	12.3	52.0331	12.3	56.7036	12.3	55.592	12.3	61.2214
12.4	100	12.4	100	12.4	100	12.4	100	5.58	100	5.58	100	0.6696	100	0.6696	100	12.4	99.765	12.4	98.3614	12.4	50.4123	12.4	44.6413	12.4	51.9285	12.4	56.322	12.4	55.4993	12.4	60.9388
12.5	100	12.5	100	12.5	100	12.5	100	5.625	100	5.625	100	0.675	100	0.675	100	12.5	99.76	12.5	98.2987	12.5	50.2267	12.5	44.506	12.5	51.8252	12.5	55.9361	12.5	55.4074	12.5	60.6533
12.6	100	12.6	100	12.6	100	12.6	100	5.67	100	5.67	100	0.6804	100	0.6804	100	12.6	99.7551	12.6	98.2344	12.6	50.0435	12.6	44.3708	12.6	51.7234	12.6	55.5454	12.6	55.3165	12.6	60.3622
12.7	100	12.7	100	12.7	100	12.7	100	5.715	100	5.715	100	0.6858	100	0.6858	100	12.7	99.7503	12.7	98.1697	12.7	49.8629	12.7	44.2361	12.7	51.623	12.7	55.1513	12.7	55.2256	12.7	60.0671
12.8	100	12.8	100	12.8	100	12.8	100	5.76	100	5.76	100	0.6912	100	0.6912	100	12.8	99.7455	12.8	98.1039	12.8	49.6842	12.8	44.1014	12.8	51.5227	12.8	54.7512	12.8	55.1356	12.8	59.7686
12.9	100	12.9	100	12.9	100	12.9	100	5.805	100	5.805	100	0.6966	100	0.6966	100	12.9	99.7408	12.9	98.0372	12.9	49.5084	12.9	43.9673	12.9	51.4233	12.9	54.3469	12.9	55.0462	12.9	59.4678
13	100	13	100	13	100	13	100	5.85	100	5.85	100	0.702	100	0.702	100	13	99.7362	13	97.9691	13	49.335	13	43.8332	13	51.3249	13	53.9412	13	54.957	13	59.1625
13.1	100	13.1	100	13.1	100	13.1	100	5.895	100	5.895	100	0.7074	100	0.7074	100	13.1	99.7316	13.1	97.8995	13.1	49.1632	13.1	43.6998	13.1	51.2277	13.1	53.5325	13.1	54.8683	13.1	58.8537
13.2	100	13.2	100	13.2	100	13.2	100	5.94	100	5.94	100	0.7128	100	0.7128	100	13.2	99.7271	13.2	97.8292	13.2	48.994	13.2	43.5666	13.2	51.1321	13.2	53.1231	13.2	54.7811	13.2	58.5391
13.3	100	13.3	100	13.3	100	13.3	100	5.985	100	5.985	100	0.7182	100	0.7182	100	13.3	99.7227	13.3	97.758	13.3	48.8259	13.3	43.4337	13.3	51.0377	13.3	52.709	13.3	54.6945	13.3	58.2209
13.4	100	13.4	100	13.4	100	13.4	100	6.03	100	6.03	100	0.7236	100	0.7236	100	13.4	99.7183	13.4	97.6863	13.4	48.6593	13.4	43.3016	13.4	50.9443	13.4	52.295	13.4	54.6086	13.4	57.8985
13.5	100	13.5	100	13.5	100	13.5	100	6.075	100	6.075	100	0.729	100	0.729	100	13.5	99.7139	13.5	97.6147	13.5	48.4946	13.5	43.1693	13.5	50.8521	13.5	51.8813	13.5	54.5236	13.5	57.5665
13.6	100	13.6	100	13.6	100	13.6	100	6.12	100	6.12	100	0.7344	100	0.7344	100	13.6	99.7095	13.6	97.5425	13.6	48.3315	13.6	43.0375	13.6	50.7601	13.6	51.4673	13.6	54.4398	13.6	57.2324
13.7	100	13.7	100	13.7	100	13.7	100	6.165	100	6.165	100	0.7398	100	0.7398	100	13.7	99.7052	13.7	97.4702	13.7	48.1701	13.7	42.9059	13.7	50.6681	13.7	51.0543	13.7	54.3564	13.7	56.8962
13.8	100	13.8	100	13.8	100	13.8	100	6.21	100	6.21	100	0.7452	100	0.7452	100	13.8	99.7008	13.8	97.3972	13.8	48.0102	13.8	42.7739	13.8	50.5771	13.8	50.6425	13.8	54.2732	13.8	56.555
13.9	100	13.9	100	13.9	100	13.9	100	6.255	100	6.255	100	0.7506	100	0.7506	100	13.9	99.6964	13.9	97.3237	13.9	47.8525	13.9	42.642	13.9	50.4878	13.9	50.2305	13.9	54.1916	13.9	56.2096
14	100	14	100	14	100	14	100	6.3	100	6.3	100	0.756	100	0.756	100	14	99.6919	14	97.249	14	47.6964	14	42.51	14	50.3993	14	49.8191	14	54.1109	14	55.8578
14.1	100	14.1	100	14.1	100	14.1	100	6.345	100	6.345	100	0.7614	100	0.7614	100	14.1	99.6874	14.1	97.1739	14.1	47.5417	14.1	42.3778	14.1	50.3118	14.1	49.4044	14.1	54.0305	14.1	55.4985
14.2	100	14.2	100	14.2	100	14.2	100	6.39	100	6.39	100	0.7668	100	0.7668	100	14.2	99.6827	14.2	97.0982	14.2	47.3882	14.2	42.2461	14.2	50.2251	14.2	48.9885	14.2	53.9503	14.2	55.1353
14.3	100	14.3	100	14.3	100	14.3	100	6.435	100	6.435	100	0.7722	100	0.7722	100	14.3	99.6777	14.3	97.0219	14.3	47.2369	14.3	42.1135	14.3	50.1389	14.3	48.572	14.3	53.8706	14.3	54.768
14.4	100	14.4	100	14.4	100	14.4	100	6.48	100	6.48	100	0.7776	100	0.7776	100	14.4	99.6725	14.4	96.9447	14.4	47.0874	14.4	41.9808	14.4	50.0531	14.4	48.1542	14.4	53.7916	14.4	54.3923
14.5	100	14.5	100	14.5	100	14.5	100	6.525	100	6.525	100	0.783	100	0.783	100	14.5	99.667	14.5	96.8661	14.5	46.9392	14.5	41.8479	14.5	49.9678	14.5	47.7385	14.5	53.7129	14.5	54.0103
14.6	100	14.6	100	14.6	100	14.6	100	6.57	100	6.57	100	0.7884	100	0.7884	100	14.6	99.6611	14.6	96.7864	14.6	46.7924	14.6	41.7149	14.6	49.883	14.6	47.3223	14.6	53.6341	14.6	53.6195
14.7	100	14.7	100	14.7	100	14.7	100	6.615	100	6.615	100	0.7938	100	0.7938	100	14.7	99.6548	14.7	96.7044	14.7	46.6467	14.7	41.5823	14.7	49.7988	14.7	46.9066	14.7	53.5554	14.7	53.2224
14.8	100	14.8	100	14.8	100	14.8	100	6.66	100	6.66	100	0.7992	100	0.7992	100	14.8	99.6481	14.8	96.6203	14.8	46.5022	14.8	41.4493	14.8	49.7153	14.8	46.494	14.8	53.4777	14.8	52.8164
14.9	100	14.9	100	14.9	100	14.9	100	6.705	100	6.705	100	0.8046	100	0.8046	100	14.9	99.641	14.9	96.535	14.9	46.3584	14.9	41.3163	14.9	49.632	14.9	46.0802	14.9	53.4016	14.9	52.4014
15	100	15	100	15	100	15	100	6.75	100	6.75	100	0.81	100	0.81	100	15	99.6334	15	96.449	15	46.2157	15	41.1834	15	49.5489	15	45.6667	15	53.3263	15	51.9718
15.1	100	15.1	100	15.1	100	15.1	100	6.795	100	6.795	100	0.8154	100	0.8154	100	15.1	99.6253	15.1	96.3637	15.1	46.0741	15.1	41.0503	15.1	49.4665	15.1	45.2544	15.1	53.2517	15.1	51.5332
15.2	100	15.2	100	15.2	100	15.2	100	6.84	100	6.84	100	0.8208	100	0.8208	100	15.2	99.6167	15.2	96.2782	15.2	45.9336	15.2	40.9172	15.2	49.3848	15.2	44.8441	15.2	53.1772	15.2	51.0856
15.3	100	15.3	100	15.3	100	15.3	100	6.885	100	6.885	100	0.8262	100	0.8262	100	15.3	99.6077	15.3	96.1921	15.3	45.794	15.3	40.784	15.3	49.3035	15.3	44.435	15.3	53.1027	15.3	50.6316
15.4	100	15.4	100	15.4	100	15.4	100	6.93	100	6.93	100	0.8316	100	0.8316	100	15.4	99.5982	15.4	96.1052	15.4	45.6551	15.4	40.6509	15.4	49.2233	15.4	44.0267	15.4	53.0285	15.4	50.1751
15.5	100	15.5	100	15.5	100	15.5	100	6.975	100	6.975	100	0.837	100	0.837	100	15.5	99.588	15.5	96.0177	15.5	45.5165	15.5	40.5176	15.5	49.1437	15.5	43.6196	15.5	52.9546	15.5	49.7126
15.6	100	15.6	100	15.6	100	15.6	100	7.02	100	7.02	100	0.8424	100	0.8424	100	15.6	99.5772	15.6	95.9286	15.6	45.378	15.6	40.3835	15.6	49.0643	15.6	43.2136	15.6	52.8813	15.6	49.2472
15.7	100	15.7	100	15.7	100	15.7	100	7.065	100	7.065	100	0.8478	100	0.8478	100	15.7	99.5652	15.7	95.8386	15.7	45.2398	15.7	40.2493	15.7	48.9846	15.7	42.813	15.7	52.8081	15.7	48.7793
15.8	100	15.8	100	15.8	100	15.8	100	7.11	100	7.11	100	0.8532	100	0.8532	100	15.8	99.5511	15.8	95.748	15.8	45.101	15.8	40.1146	15.8	48.9058	15.8	42.4142	15.8	52.7356	15.8	48.3043
15.9	100	15.9	100	15.9	100	15.9	100	7.155	100	7.155	100	0.8586	100	0.8586	100	15.9	99.5318	15.9	95.6557	15.9	44.9613	15.9	39.9802	15.9	48.8273	15.9	42.0207	15.9	52.6632	15.9	47.8208
16	100	16	100	16	100	16	100	7.2	100	7.2	100	0.864	100	0.864	100	16	99.5055	16	95.5633	16	44.8197	16	39.8461	16	48.7495	16	41.6313	16	52.5907	16	47.3288
16.1	100	16.1	100	16.1	100	16.1	100	7.245	100	7.245	100	0.8694	100	0.8694	100	16.1	99.4723	16.1	95.4691	16.1	44.6758	16.1	39.7115	16.1	48.672	16.1	41.2454	16.1	52.5177	16.1	46.8363
16.2	100	16.2	100	16.2	100	16.2	100	7.29	100	7.29	100	0.8748	100	0.8748	100	16.2	99.4347	16.2	95.3746	16.2	44.531	16.2	39.5766	16.2	48.5946	16.2	40.863	16.2	52.4468	16.2	46.3429
16.3	100	16.3	100	16.3	100	16.3	100	7.335	100	7.335	100	0.8802	100	0.8802	100	16.3	99.3946	16.3	95.2794	16.3	44.3855	16.3	39.4417	16.3	48.5182	16.3	40.4825	16.3	52.3761	16.3	45.8485
16.4	100	16.4	100	16.4	100	16.4	100	7.38	100	7.38	100	0.8856	100	0.8856	100	16.4	99.352	16.4	95.1837	16.4	44.2384	16.4	39.3072	16.4	48.4427	16.4	40.1033	16.4	52.3054	16.4	45.3533
16.5	100	16.5	100	16.5	100	16.5	100	7.425	100	7.425	100	0.891	100	0.891	100	16.5	99.3085	16.5	95.0872	16.5	44.0894	16.5	39.1726	16.5	48.3676	16.5	39.7285	16.5	52.235	16.5	44.8538
16.6	100	16.6	100	16.6	100	16.6	100	7.47	100	7.47	100	0.8964	100	0.8964	100	16.6	99.2624	16.6	94.9897	16.6	43.9396	16.6	39.0377	16.6	48.2923	16.6	39.3547	16.6	52.1644	16.6	44.3555
16.7	100	16.7	100	16.7	100	16.7	100	7.515	100	7.515	100	0.9018	100	0.9018	100	16.7	99.2127	16.7	94.8913	16.7	43.7891	16.7	38.9032	16.7	48.2169	16.7	38.9821	16.7	52.0931	16.7	43.8509
16.8	100	16.8	100	16.8	100	16.8	100	7.56	100	7.56	100	0.9072	100	0.9072	100	16.8	99.1582	16.8	94.7916	16.8	43.6382	16.8	38.7688	16.8	48.1417	16.8	38.6119	16.8	52.0224	16.8	43.349
16.9	100	16.9	100	16.9	100	16.9	100	7.605	100	7.605	100	0.9126	100	0.9126	100	16.9	99.1009	16.9	94.6901	16.9	43.4866	16.9	38.6348	16.9	48.066	16.9	38.2433	16.9	51.9519	16.9	42.8502
17	100	17	100	17	100	17	100	7.65	100	7.65	100	0.918	100	0.918	100	17	99.039	17	94.5876	17	43.335	17	38.4996	17	47.9904	17	37.8783	17	51.8813	17	42.3589
17.1	100	17.1	100	17.1	100	17.1	100	7.695	100	7.695	100	0.9234	100	0.9234	100	17.1	98.97	17.1	94.4833	17.1	43.1824	17.1	38.365	17.1	47.9149	17.1	37.5146	17.1	51.8106	17.1	41.8719
17.2	100	17.2	100	17.2	100	17.2	100	7.74	100	7.74	100	0.9288	100	0.9288	100	17.2	98.8934	17.2	94.3773	17.2	43.0292	17.2	38.2293	17.2	47.8394	17.2	37.1518	17.2	51.739	17.2	41.389
17.3	100	17.3	100	17.3	100	17.3	100	7.785	100	7.785	100	0.9342	100	0.9342	100	17.3	98.8119	17.3	94.2697	17.3	42.876	17.3	38.094	17.3	47.7641	17.3	36.7875	17.3	51.6669	17.3	40.9076
17.4	100	17.4	100	17.4	100	17.4	100	7.83	100	7.83	100	0.9396	100	0.9396	100	17.4	98.7225	17.4	94.1607	17.4	42.7211	17.4	37.9573	17.4	47.6884	17.4	36.4252	17.4	51.5959	17.4	40.4299
17.5	100	17.5	100	17.5	100	17.5	100	7.875	100	7.875	100	0.945	100	0.945	100	17.5	98.6199	17.5	94.0498	17.5	42.5646	17.5	37.8209	17.5	47.6127	17.5	36.0639	17.5	51.5257	17.5	39.9564
17.6	100	17.6	100	17.6	100	17.6	100	7.92	100	7.92	100	0.9504	100	0.9504	100	17.6	98.5037	17.6	93.9376	17.6	42.4057	17.6	37.6842	17.6	47.5367	17.6	35.7039	17.6	51.4557	17.6	39.4857
17.7	100	17.7	100	17.7	100	17.7	100	7.965	100	7.965	100	0.9558	100	0.9558	100	17.7	98.3768	17.7	93.8236	17.7	42.2444	17.7	37.5471	17.7	47.4606	17.7	35.3472	17.7	51.3855	17.7	39.0195
17.8	100	17.8	100	17.8	100	17.8	100	8.01	100	8.01	100	0.9612	100	0.9612	100	17.8	98.2417	17.8	93.7069	17.8	42.0793	17.8	37.4098	17.8	47.3858	17.8	34.9905	17.8	51.3156	17.8	38.5555
17.9	100	17.9	100	17.9	100	17.9	100	8.055	100	8.055	100	0.9666	100	0.9666	100	17.9	98.0966	17.9	93.5891	17.9	41.9114	17.9	37.2718	17.9	47.3116	17.9	34.6369	17.9	51.2458	17.9	38.099
18	100	18	100	18	100	18	100	8.1	100	8.1	100	0.972	100	0.972	100	18	97.9396	18	93.4676	18	41.742	18	37.1333	18	47.2375	18	34.2826	18	51.1763	18	37.6463
18.1	100	18.1	100	18.1	100	18.1	100	8.145	100	8.145	100	0.9774	100	0.9774	100	18.1	97.7655	18.1	93.3453	18.1	41.5735	18.1	36.9941	18.1	47.1634	18.1	33.9314	18.1	51.1073	18.1	37.1969
18.2	100	18.2	100	18.2	100	18.2	100	8.19	100	8.19	100	0.9828	100	0.9828	100	18.2	97.5776	18.2	93.2202	18.2	41.4035	18.2	36.8543	18.2	47.0898	18.2	33.5811	18.2	51.0384	18.2	36.7504
18.3	100	18.3	100	18.3	100	18.3	100	8.235	100	8.235	100	0.9882	100	0.9882	100	18.3	97.3733	18.3	93.0932	18.3	41.2364	18.3	36.7134	18.3	47.0169	18.3	33.2308	18.3	50.9701	18.3	36.3102
18.4	100	18.4	100	18.4	100	18.4	100	8.28	100	8.28	100	0.9936	100	0.9936	100	18.4	97.157	18.4	92.9625	18.4	41.0711	18.4	36.5718	18.4	46.9445	18.4	32.8801	18.4	50.9021	18.4	35.8745
18.5	100	18.5	100	18.5	100	18.5	100	8.325	100	8.325	100	0.999	100	0.999	100	18.5	96.9352	18.5	92.828	18.5	40.9097	18.5	36.4298	18.5	46.8721	18.5	32.5319	18.5	50.8339	18.5	35.4385
18.6	100	18.6	100	18.6	100	18.6	100	8.37	100	8.37	100	1.0044	100	1.0044	100	18.6	96.7024	18.6	92.6917	18.6	40.7525	18.6	36.2884	18.6	46.7997	18.6	32.1868	18.6	50.7656	18.6	35.0027
18.7	100	18.7	100	18.7	100	18.7	100	8.415	100	8.415	100	1.0098	100	1.0098	100	18.7	96.4685	18.7	92.5534	18.7	40.5994	18.7	36.146	18.7	46.7272	18.7	31.8415	18.7	50.6972	18.7	34.571
18.8	100	18.8	100	18.8	100	18.8	100	8.46	100	8.46	100	1.0152	100	1.0152	100	18.8	96.2255	18.8	92.4134	18.8	40.4507	18.8	36.0041	18.8	46.6545	18.8	31.4988	18.8	50.6287	18.8	34.1442
18.9	100	18.9	100	18.9	100	18.9	100	8.505	100	8.505	100	1.0206	100	1.0206	100	18.9	95.9805	18.9	92.2726	18.9	40.305	18.9	35.8609	18.9	46.5821	18.9	31.1566	18.9	50.5597	18.9	33.7226
19	100	19	100	19	100	19	100	8.55	100	8.55	100	1.026	100	1.026	100	19	95.7275	19	92.1305	19	40.1606	19	35.7171	19	46.5096	19	30.817	19	50.4903	19	33.305
19.1	100	19.1	100	19.1	100	19.1	100	8.595	100	8.595	100	1.0314	100	1.0314	100	19.1	95.4708	19.1	91.9865	19.1	40.0181	19.1	35.573	19.1	46.4373	19.1	30.4765	19.1	50.4209	19.1	32.8932
19.2	100	19.2	100	19.2	100	19.2	100	8.64	100	8.64	100	1.0368	100	1.0368	100	19.2	95.2029	19.2	91.8399	19.2	39.8762	19.2	35.4288	19.2	46.3652	19.2	30.1378	19.2	50.3509	19.2	32.491
19.3	100	19.3	100	19.3	100	19.3	100	8.685	100	8.685	100	1.0422	100	1.0422	100	19.3	94.9251	19.3	91.6906	19.3	39.7343	19.3	35.2831	19.3	46.2931	19.3	29.8006	19.3	50.2807	19.3	32.0927
19.4	100	19.4	100	19.4	100	19.4	100	8.73	100	8.73	100	1.0476	100	1.0476	100	19.4	94.6384	19.4	91.5394	19.4	39.5933	19.4	35.1379	19.4	46.2207	19.4	29.4641	19.4	50.2104	19.4	31.7008
19.5	100	19.5	100	19.5	100	19.5	100	8.775	100	8.775	100	1.053	100	1.053	100	19.5	94.3427	19.5	91.3858	19.5	39.4526	19.5	34.9917	19.5	46.1486	19.5	29.1277	19.5	50.1398	19.5	31.3143
19.6	100	19.6	100	19.6	100	19.6	100	8.82	100	8.82	100	1.0584	100	1.0584	100	19.6	94.034	19.6	91.2294	19.6	39.3128	19.6	34.845	19.6	46.0766	19.6	28.792	19.6	50.0695	19.6	30.9326
19.7	100	19.7	100	19.7	100	19.7	100	8.865	100	8.865	100	1.0638	100	1.0638	100	19.7	93.7227	19.7	91.0698	19.7	39.1722	19.7	34.6974	19.7	46.0043	19.7	28.4555	19.7	49.9994	19.7	30.5566
19.8	100	19.8	100	19.8	100	19.8	100	8.91	100	8.91	100	1.0692	100	1.0692	100	19.8	93.4037	19.8	90.907	19.8	39.0314	19.8	34.5497	19.8	45.9319	19.8	28.1218	19.8	49.9293	19.8	30.1866
19.9	100	19.9	100	19.9	100	19.9	100	8.955	100	8.955	100	1.0746	100	1.0746	100	19.9	93.0711	19.9	90.7395	19.9	38.892	19.9	34.4002	19.9	45.8594	19.9	27.7857	19.9	49.859	19.9	29.8221
20	100	20	100	20	100	20	100	9	100	9	100	1.08	100	1.08	100	20	92.738	20	90.568	20	38.7526	20	34.2513	20	45.7867	20	27.4527	20	49.7884	20	29.4636
20.1	100	20.1	100	20.1	100	20.1	100	9.045	100	9.045	100	1.0854	100	1.0854	100	20.1	92.3939	20.1	90.3916	20.1	38.6151	20.1	34.1028	20.1	45.7143	20.1	27.1204	20.1	49.7176	20.1	29.112
20.2	100	20.2	100	20.2	100	20.2	100	9.09	100	9.09	100	1.0908	100	1.0908	100	20.2	92.0393	20.2	90.2149	20.2	38.4763	20.2	33.952	20.2	45.6412	20.2	26.787	20.2	49.6467	20.2	28.7618
20.3	100	20.3	100	20.3	100	20.3	100	9.135	100	9.135	100	1.0962	100	1.0962	100	20.3	91.6736	20.3	90.0339	20.3	38.3383	20.3	33.8013	20.3	45.5678	20.3	26.4553	20.3	49.5751	20.3	28.4149
20.4	100	20.4	100	20.4	100	20.4	100	9.18	100	9.18	100	1.1016	100	1.1016	100	20.4	91.2949	20.4	89.8509	20.4	38.1992	20.4	33.6515	20.4	45.4942	20.4	26.1255	20.4	49.5025	20.4	28.0703
20.5	100	20.5	100	20.5	100	20.5	100	9.225	100	9.225	100	1.107	100	1.107	100	20.5	90.907	20.5	89.6637	20.5	38.0594	20.5	33.5002	20.5	45.4208	20.5	25.7948	20.5	49.4306	20.5	27.7284
20.6	100	20.6	100	20.6	100	20.6	100	9.27	100	9.27	100	1.1124	100	1.1124	100	20.6	90.5163	20.6	89.4726	20.6	37.92	20.6	33.3489	20.6	45.3472	20.6	25.4671	20.6	49.3597	20.6	27.3865
20.7	100	20.7	100	20.7	100	20.7	100	9.315	100	9.315	100	1.1178	100	1.1178	100	20.7	90.1139	20.7	89.2772	20.7	37.7809	20.7	33.1972	20.7	45.2733	20.7	25.1389	20.7	49.2889	20.7	27.0462
20.8	100	20.8	100	20.8	100	20.8	100	9.36	100	9.36	100	1.1232	100	1.1232	100	20.8	89.6982	20.8	89.0772	20.8	37.6434	20.8	33.0458	20.8	45.199	20.8	24.8108	20.8	49.2188	20.8	26.7066
20.9	100	20.9	100	20.9	100	20.9	100	9.405	100	9.405	100	1.1286	100	1.1286	100	20.9	89.2821	20.9	88.8737	20.9	37.506	20.9	32.8935	20.9	45.1247	20.9	24.4864	20.9	49.1487	20.9	26.3708
21	100	21	100	21	100	21	100	9.45	100	9.45	100	1.134	100	1.134	100	21	88.8611	21	88.6657	21	37.3693	21	32.7401	21	45.0509	21	24.1625	21	49.0789	21	26.0356
21.1	100	21.1	100	21.1	100	21.1	100	9.495	100	9.495	100	1.1394	100	1.1394	100	21.1	88.4429	21.1	88.4538	21.1	37.234	21.1	32.5869	21.1	44.9773	21.1	23.8394	21.1	49.009	21.1	25.7034
21.2	100	21.2	100	21.2	100	21.2	100	9.54	100	9.54	100	1.1448	100	1.1448	100	21.2	88.0243	21.2	88.2383	21.2	37.0992	21.2	32.434	21.2	44.9042	21.2	23.5207	21.2	48.9388	21.2	25.3728
21.3	100	21.3	100	21.3	100	21.3	100	9.585	100	9.585	100	1.1502	100	1.1502	100	21.3	87.6049	21.3	88.0182	21.3	36.9651	21.3	32.281	21.3	44.8306	21.3	23.2027	21.3	48.8676	21.3	25.0437
21.4	100	21.4	100	21.4	100	21.4	100	9.63	100	9.63	100	1.1556	100	1.1556	100	21.4	87.1872	21.4	87.7902	21.4	36.831	21.4	32.1273	21.4	44.7566	21.4	22.8857	21.4	48.7963	21.4	24.7186
21.5	100	21.5	100	21.5	100	21.5	100	9.675	100	9.675	100	1.161	100	1.161	100	21.5	86.7774	21.5	87.5566	21.5	36.6965	21.5	31.9738	21.5	44.6822	21.5	22.5727	21.5	48.7244	21.5	24.3943
21.6	100	21.6	100	21.6	100	21.6	100	9.72	100	9.72	100	1.1664	100	1.1664	100	21.6	86.3686	21.6	87.3186	21.6	36.5611	21.6	31.8205	21.6	44.6077	21.6	22.2607	21.6	48.6522	21.6	24.0698
21.7	100	21.7	100	21.7	100	21.7	100	9.765	100	9.765	100	1.1718	100	1.1718	100	21.7	85.9682	21.7	87.0733	21.7	36.4246	21.7	31.6686	21.7	44.5338	21.7	21.9485	21.7	48.5791	21.7	23.7481
21.8	100	21.8	100	21.8	100	21.8	100	9.81	100	9.81	100	1.1772	100	1.1772	100	21.8	85.5719	21.8	86.8229	21.8	36.2879	21.8	31.5155	21.8	44.4592	21.8	21.6397	21.8	48.5057	21.8	23.4264
21.9	100	21.9	100	21.9	100	21.9	100	9.855	100	9.855	100	1.1826	100	1.1826	100	21.9	85.1795	21.9	86.5676	21.9	36.1531	21.9	31.3636	21.9	44.3844	21.9	21.3323	21.9	48.4315	21.9	23.107
22	100	22	100	22	100	22	100	9.9	100	9.9	100	1.188	100	1.188	100	22	84.7935	22	86.306	22	36.019	22	31.2124	22	44.3091	22	21.0279	22	48.3563	22	22.7873
22.1	100	22.1	100	22.1	100	22.1	100	9.945	100	9.945	100	1.1934	100	1.1934	100	22.1	84.412	22.1	86.0422	22.1	35.8855	22.1	31.0615	22.1	44.2332	22.1	20.7275	22.1	48.28	22.1	22.4686
22.2	100	22.2	100	22.2	100	22.2	100	9.99	100	9.99	100	1.1988	100	1.1988	100	22.2	84.0367	22.2	85.7719	22.2	35.7535	22.2	30.9111	22.2	44.1569	22.2	20.4313	22.2	48.2031	22.2	22.1478
22.3	100	22.3	100	22.3	100	22.3	100	10.035	100	10.035	100	1.2042	100	1.2042	100	22.3	83.6588	22.3	85.4958	22.3	35.6229	22.3	30.7614	22.3	44.0803	22.3	20.1358	22.3	48.1246	22.3	21.8322
22.4	100	22.4	100	22.4	100	22.4	100	10.08	100	10.08	100	1.2096	100	1.2096	100	22.4	83.2863	22.4	85.2142	22.4	35.4928	22.4	30.6125	22.4	44.0035	22.4	19.8442	22.4	48.0457	22.4	21.5195
22.5	100	22.5	100	22.5	100	22.5	100	10.125	100	10.125	100	1.215	100	1.215	100	22.5	82.9157	22.5	84.9251	22.5	35.3632	22.5	30.4638	22.5	43.9261	22.5	19.5578	22.5	47.9683	22.5	21.2077
22.6	100	22.6	100	22.6	100	22.6	100	10.17	100	10.17	100	1.2204	100	1.2204	100	22.6	82.5473	22.6	84.6321	22.6	35.2355	22.6	30.3157	22.6	43.8481	22.6	19.2732	22.6	47.8907	22.6	20.8983
22.7	100	22.7	100	22.7	100	22.7	100	10.215	100	10.215	100	1.2258	100	1.2258	100	22.7	82.1849	22.7	84.3328	22.7	35.1098	22.7	30.1678	22.7	43.7698	22.7	18.9922	22.7	47.812	22.7	20.5917
22.8	100	22.8	100	22.8	100	22.8	100	10.26	100	10.26	100	1.2312	100	1.2312	100	22.8	81.8334	22.8	84.0279	22.8	34.9862	22.8	30.0204	22.8	43.6919	22.8	18.7134	22.8	47.7317	22.8	20.2879
22.9	100	22.9	100	22.9	100	22.9	100	10.305	100	10.305	100	1.2366	100	1.2366	100	22.9	81.4849	22.9	83.716	22.9	34.8645	22.9	29.8734	22.9	43.6137	22.9	18.4372	22.9	47.651	22.9	19.9855
23	100	23	100	23	100	23	100	10.35	100	10.35	100	1.242	100	1.242	100	23	81.133	23	83.395	23	34.7452	23	29.7256	23	43.5349	23	18.1659	23	47.5703	23	19.6833
23.1	100	23.1	100	23.1	100	23.1	100	10.395	100	10.395	100	1.2474	100	1.2474	100	23.1	80.7792	23.1	83.0665	23.1	34.628	23.1	29.5791	23.1	43.4553	23.1	17.8939	23.1	47.489	23.1	19.3833
23.2	100	23.2	100	23.2	100	23.2	100	10.44	100	10.44	100	1.2528	100	1.2528	100	23.2	80.4162	23.2	82.7272	23.2	34.5133	23.2	29.4335	23.2	43.375	23.2	17.6237	23.2	47.4068	23.2	19.0848
23.3	100	23.3	100	23.3	100	23.3	100	10.485	100	10.485	100	1.2582	100	1.2582	100	23.3	80.0438	23.3	82.3797	23.3	34.4008	23.3	29.2884	23.3	43.2935	23.3	17.3559	23.3	47.3248	23.3	18.7887
23.4	100	23.4	100	23.4	100	23.4	100	10.53	100	10.53	100	1.2636	100	1.2636	100	23.4	79.671	23.4	82.0294	23.4	34.289	23.4	29.1449	23.4	43.2111	23.4	17.0891	23.4	47.2427	23.4	18.4955
23.5	100	23.5	100	23.5	100	23.5	100	10.575	100	10.575	100	1.269	100	1.269	100	23.5	79.2941	23.5	81.6713	23.5	34.1777	23.5	29.0021	23.5	43.1291	23.5	16.8252	23.5	47.1604	23.5	18.2038
23.6	100	23.6	100	23.6	100	23.6	100	10.62	100	10.62	100	1.2744	100	1.2744	100	23.6	78.9186	23.6	81.3109	23.6	34.0678	23.6	28.8596	23.6	43.0466	23.6	16.5618	23.6	47.078	23.6	17.9151
23.7	100	23.7	100	23.7	100	23.7	100	10.665	100	10.665	100	1.2798	100	1.2798	100	23.7	78.5417	23.7	80.9508	23.7	33.9587	23.7	28.7194	23.7	42.963	23.7	16.2982	23.7	46.9954	23.7	17.6284
23.8	100	23.8	100	23.8	100	23.8	100	10.71	100	10.71	100	1.2852	100	1.2852	100	23.8	78.1665	23.8	80.5923	23.8	33.8497	23.8	28.5798	23.8	42.8784	23.8	16.0389	23.8	46.9118	23.8	17.3434
23.9	100	23.9	100	23.9	100	23.9	100	10.755	100	10.755	100	1.2906	100	1.2906	100	23.9	77.7874	23.9	80.2352	23.9	33.7405	23.9	28.4407	23.9	42.794	23.9	15.7785	23.9	46.8272	23.9	17.0614
24	100	24	100	24	100	24	100	10.8	100	10.8	100	1.296	100	1.296	100	24	77.3981	24	79.877	24	33.6307	24	28.3034	24	42.7083	24	15.5195	24	46.7412	24	16.7803
24.1	100	24.1	100	24.1	100	24.1	100	10.845	100	10.845	100	1.3014	100	1.3014	100	24.1	77.0095	24.1	79.5187	24.1	33.5208	24.1	28.1674	24.1	42.6221	24.1	15.2635	24.1	46.6541	24.1	16.5038
24.2	100	24.2	100	24.2	100	24.2	100	10.89	100	10.89	100	1.3068	100	1.3068	100	24.2	76.6171	24.2	79.1596	24.2	33.4104	24.2	28.0317	24.2	42.5344	24.2	15.0076	24.2	46.5637	24.2	16.2297
24.3	100	24.3	100	24.3	100	24.3	100	10.935	100	10.935	100	1.3122	100	1.3122	100	24.3	76.2217	24.3	78.8012	24.3	33.2996	24.3	27.8973	24.3	42.4454	24.3	14.7517	24.3	46.4734	24.3	15.9567
24.4	100	24.4	100	24.4	100	24.4	100	10.98	100	10.98	100	1.3176	100	1.3176	100	24.4	75.8326	24.4	78.4412	24.4	33.1875	24.4	27.7641	24.4	42.3547	24.4	14.5004	24.4	46.3835	24.4	15.6868
24.5	100	24.5	100	24.5	100	24.5	100	11.025	100	11.025	100	1.323	100	1.323	100	24.5	75.4462	24.5	78.0811	24.5	33.0736	24.5	27.6321	24.5	42.2628	24.5	14.2489	24.5	46.2913	24.5	15.419
24.6	100	24.6	100	24.6	100	24.6	100	11.07	100	11.07	100	1.3284	100	1.3284	100	24.6	75.064	24.6	77.7198	24.6	32.9576	24.6	27.5011	24.6	42.1707	24.6	14.0003	24.6	46.1968	24.6	15.1553
24.7	100	24.7	100	24.7	100	24.7	100	11.115	100	11.115	100	1.3338	100	1.3338	100	24.7	74.6849	24.7	77.3552	24.7	32.8396	24.7	27.3709	24.7	42.0774	24.7	13.7521	24.7	46.1009	24.7	14.8915
24.8	100	24.8	100	24.8	100	24.8	100	11.16	100	11.16	100	1.3392	100	1.3392	100	24.8	74.3131	24.8	76.9886	24.8	32.7193	24.8	27.2401	24.8	41.9833	24.8	13.5058	24.8	46.0027	24.8	14.6301
24.9	100	24.9	100	24.9	100	24.9	100	11.205	100	11.205	100	1.3446	100	1.3446	100	24.9	73.9431	24.9	76.621	24.9	32.5982	24.9	27.1122	24.9	41.8875	24.9	13.2611	24.9	45.9032	24.9	14.3712
25	100	25	100	25	100	25	100	11.25	100	11.25	100	1.35	100	1.35	100	25	73.579	25	76.2491	25	32.4777	25	26.9845	25	41.7901	25	13.0189	25	45.8021	25	14.1144
25.1	100	25.1	100	25.1	100	25.1	100	11.295	100	11.295	100	1.3554	100	1.3554	100	25.1	73.2226	25.1	75.8773	25.1	32.357	25.1	26.8559	25.1	41.6896	25.1	12.7764	25.1	45.7018	25.1	13.861
25.2	100	25.2	100	25.2	100	25.2	100	11.34	100	11.34	100	1.3608	100	1.3608	100	25.2	72.8732	25.2	75.5026	25.2	32.2366	25.2	26.7292	25.2	41.5883	25.2	12.5367	25.2	45.5989	25.2	13.6089
25.3	100	25.3	100	25.3	100	25.3	100	11.385	100	11.385	100	1.3662	100	1.3662	100	25.3	72.5292	25.3	75.1278	25.3	32.1176	25.3	26.6033	25.3	41.4853	25.3	12.299	25.3	45.4949	25.3	13.3595
25.4	100	25.4	100	25.4	100	25.4	100	11.43	100	11.43	100	1.3716	100	1.3716	100	25.4	72.1894	25.4	74.7514	25.4	31.9982	25.4	26.4774	25.4	41.3809	25.4	12.0615	25.4	45.3892	25.4	13.1122
25.5	100	25.5	100	25.5	100	25.5	100	11.475	100	11.475	100	1.377	100	1.377	100	25.5	71.8591	25.5	74.3762	25.5	31.8779	25.5	26.3527	25.5	41.2746	25.5	11.828	25.5	45.2815	25.5	12.8666
25.6	100	25.6	100	25.6	100	25.6	100	11.52	100	11.52	100	1.3824	100	1.3824	100	25.6	71.5385	25.6	73.9949	25.6	31.7572	25.6	26.2287	25.6	41.1681	25.6	11.5956	25.6	45.1719	25.6	12.6243
25.7	100	25.7	100	25.7	100	25.7	100	11.565	100	11.565	100	1.3878	100	1.3878	100	25.7	71.2213	25.7	73.6169	25.7	31.636	25.7	26.1051	25.7	41.0601	25.7	11.3672	25.7	45.0608	25.7	12.3827
25.8	100	25.8	100	25.8	100	25.8	100	11.61	100	11.61	100	1.3932	100	1.3932	100	25.8	70.909	25.8	73.2385	25.8	31.5162	25.8	25.9819	25.8	40.9512	25.8	11.1397	25.8	44.9497	25.8	12.1426
25.9	100	25.9	100	25.9	100	25.9	100	11.655	100	11.655	100	1.3986	100	1.3986	100	25.9	70.6034	25.9	72.8577	25.9	31.3982	25.9	25.8595	25.9	40.8414	25.9	10.9142	25.9	44.8375	25.9	11.9071
26	100	26	100	26	100	26	100	11.7	100	11.7	100	1.404	100	1.404	100	26	70.3058	26	72.4779	26	31.2819	26	25.7379	26	40.7301	26	10.6919	26	44.7224	26	11.6741
26.1	100	26.1	100	26.1	100	26.1	100	11.745	100	11.745	100	1.4094	100	1.4094	100	26.1	70.019	26.1	72.0988	26.1	31.1665	26.1	25.616	26.1	40.6169	26.1	10.4717	26.1	44.603	26.1	11.4424
26.2	100	26.2	100	26.2	100	26.2	100	11.79	100	11.79	100	1.4148	100	1.4148	100	26.2	69.7442	26.2	71.7206	26.2	31.057	26.2	25.4945	26.2	40.5025	26.2	10.2553	26.2	44.4805	26.2	11.2134
26.3	100	26.3	100	26.3	100	26.3	100	11.835	100	11.835	100	1.4202	100	1.4202	100	26.3	69.4761	26.3	71.3413	26.3	30.9495	26.3	25.3748	26.3	40.3856	26.3	10.0399	26.3	44.3538	26.3	10.9891
26.4	100	26.4	100	26.4	100	26.4	100	11.88	100	11.88	100	1.4256	100	1.4256	100	26.4	69.2152	26.4	70.9618	26.4	30.8454	26.4	25.2549	26.4	40.2672	26.4	9.82653	26.4	44.2269	26.4	10.7664
26.5	100	26.5	100	26.5	100	26.5	100	11.925	100	11.925	100	1.431	100	1.431	100	26.5	68.9646	26.5	70.5847	26.5	30.7426	26.5	25.1357	26.5	40.1469	26.5	9.61801	26.5	44.0956	26.5	10.5456
26.6	100	26.6	100	26.6	100	26.6	100	11.97	100	11.97	100	1.4364	100	1.4364	100	26.6	68.7222	26.6	70.2082	26.6	30.6403	26.6	25.018	26.6	40.0248	26.6	9.411	26.6	43.9627	26.6	10.3287
26.7	100	26.7	100	26.7	100	26.7	100	12.015	100	12.015	100	1.4418	100	1.4418	100	26.7	68.4872	26.7	69.8286	26.7	30.5403	26.7	24.9002	26.7	39.9002	26.7	9.20644	26.7	43.8271	26.7	10.1141
26.8	100	26.8	100	26.8	100	26.8	100	12.06	100	12.06	100	1.4472	100	1.4472	100	26.8	68.2605	26.8	69.4493	26.8	30.4407	26.8	24.7832	26.8	39.7726	26.8	9.00527	26.8	43.6891	26.8	9.9033
26.9	100	26.9	100	26.9	100	26.9	100	12.105	100	12.105	100	1.4526	100	1.4526	100	26.9	68.0381	26.9	69.0677	26.9	30.3429	26.9	24.6669	26.9	39.6412	26.9	8.80792	26.9	43.5457	26.9	9.69477
27	100	27	100	27	100	27	100	12.15	100	12.15	100	1.458	100	1.458	100	27	67.8254	27	68.6894	27	30.2462	27	24.5517	27	39.5057	27	8.61323	27	43.4027	27	9.48953
27.1	100	27.1	100	27.1	100	27.1	100	12.195	100	12.195	100	1.4634	100	1.4634	100	27.1	67.6162	27.1	68.3109	27.1	30.1507	27.1	24.4365	27.1	39.3708	27.1	8.42101	27.1	43.2587	27.1	9.28746
27.2	100	27.2	100	27.2	100	27.2	100	12.24	100	12.24	100	1.4688	100	1.4688	100	27.2	67.4162	27.2	67.9351	27.2	30.0554	27.2	24.3218	27.2	39.2335	27.2	8.2308	27.2	43.1104	27.2	9.0901
27.3	100	27.3	100	27.3	100	27.3	100	12.285	100	12.285	100	1.4742	100	1.4742	100	27.3	67.2201	27.3	67.557	27.3	29.9602	27.3	24.2089	27.3	39.0929	27.3	8.04395	27.3	42.9597	27.3	8.89407
27.4	100	27.4	100	27.4	100	27.4	100	12.33	100	12.33	100	1.4796	100	1.4796	100	27.4	67.0307	27.4	67.1802	27.4	29.8646	27.4	24.0955	27.4	38.9495	27.4	7.86157	27.4	42.8078	27.4	8.70255
27.5	100	27.5	100	27.5	100	27.5	100	12.375	100	12.375	100	1.485	100	1.485	100	27.5	66.8418	27.5	66.7998	27.5	29.7702	27.5	23.9832	27.5	38.8031	27.5	7.68053	27.5	42.6521	27.5	8.51419
27.6	100	27.6	100	27.6	100	27.6	100	12.42	100	12.42	100	1.4904	100	1.4904	100	27.6	66.6523	27.6	66.4218	27.6	29.675	27.6	23.8717	27.6	38.6545	27.6	7.50091	27.6	42.4931	27.6	8.32636
27.7	100	27.7	100	27.7	100	27.7	100	12.465	100	12.465	100	1.4958	100	1.4958	100	27.7	66.4687	27.7	66.0457	27.7	29.579	27.7	23.7608	27.7	38.5036	27.7	7.32496	27.7	42.3318	27.7	8.14222
27.8	100	27.8	100	27.8	100	27.8	100	12.51	100	12.51	100	1.5012	100	1.5012	100	27.8	66.2891	27.8	65.6642	27.8	29.4835	27.8	23.6505	27.8	38.3487	27.8	7.15261	27.8	42.1671	27.8	7.96198
27.9	100	27.9	100	27.9	100	27.9	100	12.555	100	12.555	100	1.5066	100	1.5066	100	27.9	66.1139	27.9	65.2868	27.9	29.3883	27.9	23.5412	27.9	38.1894	27.9	6.98114	27.9	41.9979	27.9	7.78525
28	100	28	100	28	100	28	100	12.6	100	12.6	100	1.512	100	1.512	100	28	65.9398	28	64.9079	28	29.2933	28	23.4317	28	38.0264	28	6.81298	28	41.828	28	7.60865
28.1	100	28.1	100	28.1	100	28.1	100	12.645	100	12.645	100	1.5174	100	1.5174	100	28.1	65.7681	28.1	64.5285	28.1	29.1979	28.1	23.3234	28.1	37.8602	28.1	6.64785	28.1	41.6564	28.1	7.4353
28.2	100	28.2	100	28.2	100	28.2	100	12.69	100	12.69	100	1.5228	100	1.5228	100	28.2	65.5983	28.2	64.15	28.2	29.1018	28.2	23.2153	28.2	37.6885	28.2	6.48545	28.2	41.4803	28.2	7.26464
28.3	100	28.3	100	28.3	100	28.3	100	12.735	100	12.735	100	1.5282	100	1.5282	100	28.3	65.4292	28.3	63.7724	28.3	29.0047	28.3	23.1081	28.3	37.5143	28.3	6.32541	28.3	41.3	28.3	7.09966
28.4	100	28.4	100	28.4	100	28.4	100	12.78	100	12.78	100	1.5336	100	1.5336	100	28.4	65.2649	28.4	63.3954	28.4	28.9074	28.4	23.0023	28.4	37.3365	28.4	6.16733	28.4	41.1175	28.4	6.93671
28.5	100	28.5	100	28.5	100	28.5	100	12.825	100	12.825	100	1.539	100	1.539	100	28.5	65.1059	28.5	63.0212	28.5	28.81	28.5	22.8968	28.5	37.1533	28.5	6.01152	28.5	40.9319	28.5	6.77403
28.6	100	28.6	100	28.6	100	28.6	100	12.87	100	12.87	100	1.5444	100	1.5444	100	28.6	64.9491	28.6	62.6478	28.6	28.7132	28.6	22.791	28.6	36.9658	28.6	5.86058	28.6	40.7426	28.6	6.61734
28.7	100	28.7	100	28.7	100	28.7	100	12.915	100	12.915	100	1.5498	100	1.5498	100	28.7	64.8004	28.7	62.2769	28.7	28.6173	28.7	22.6862	28.7	36.7769	28.7	5.71149	28.7	40.5468	28.7	6.46407
28.8	100	28.8	100	28.8	100	28.8	100	12.96	100	12.96	100	1.5552	100	1.5552	100	28.8	64.6537	28.8	61.9064	28.8	28.5225	28.8	22.5822	28.8	36.5866	28.8	5.5662	28.8	40.3447	28.8	6.31356
28.9	100	28.9	100	28.9	100	28.9	100	13.005	100	13.005	100	1.5606	100	1.5606	100	28.9	64.5064	28.9	61.535	28.9	28.4285	28.9	22.4791	28.9	36.3932	28.9	5.42327	28.9	40.1372	28.9	6.16469
29	100	29	100	29	100	29	100	13.05	100	13.05	100	1.566	100	1.566	100	29	64.3585	29	61.1654	29	28.3359	29	22.3754	29	36.1949	29	5.2836	29	39.9237	29	6.02021
29.1	100	29.1	100	29.1	100	29.1	100	13.095	100	13.095	100	1.5714	100	1.5714	100	29.1	64.2122	29.1	60.7944	29.1	28.2452	29.1	22.2736	29.1	35.9961	29.1	5.14594	29.1	39.7038	29.1	5.87891
29.2	100	29.2	100	29.2	100	29.2	100	13.14	100	13.14	100	1.5768	100	1.5768	100	29.2	64.0694	29.2	60.4219	29.2	28.1571	29.2	22.1722	29.2	35.7948	29.2	5.01045	29.2	39.4768	29.2	5.74072
29.3	100	29.3	100	29.3	100	29.3	100	13.185	100	13.185	100	1.5822	100	1.5822	100	29.3	63.9307	29.3	60.054	29.3	28.0717	29.3	22.0714	29.3	35.5917	29.3	4.87734	29.3	39.242	29.3	5.60413
29.4	100	29.4	100	29.4	100	29.4	100	13.23	100	13.23	100	1.5876	100	1.5876	100	29.4	63.7957	29.4	59.6852	29.4	27.9867	29.4	21.9709	29.4	35.3841	29.4	4.74808	29.4	39.0013	29.4	5.47067
29.5	100	29.5	100	29.5	100	29.5	100	13.275	100	13.275	100	1.593	100	1.593	100	29.5	63.661	29.5	59.3195	29.5	27.9018	29.5	21.8717	29.5	35.1727	29.5	4.62105	29.5	38.755	29.5	5.34018
29.6	100	29.6	100	29.6	100	29.6	100	13.32	100	13.32	100	1.5984	100	1.5984	100	29.6	63.5283	29.6	58.9545	29.6	27.8162	29.6	21.7731	29.6	34.9581	29.6	4.49605	29.6	38.5011	29.6	5.212
29.7	100	29.7	100	29.7	100	29.7	100	13.365	100	13.365	100	1.6038	100	1.6038	100	29.7	63.3949	29.7	58.5891	29.7	27.7294	29.7	21.6751	29.7	34.7401	29.7	4.37237	29.7	38.2394	29.7	5.08599
29.8	100	29.8	100	29.8	100	29.8	100	13.41	100	13.41	100	1.6092	100	1.6092	100	29.8	63.2622	29.8	58.2283	29.8	27.6409	29.8	21.5776	29.8	34.5205	29.8	4.2519	29.8	37.9701	29.8	4.96232
29.9	100	29.9	100	29.9	100	29.9	100	13.455	100	13.455	100	1.6146	100	1.6146	100	29.9	63.1298	29.9	57.868	29.9	27.5513	29.9	21.4811	29.9	34.2977	29.9	4.1356	29.9	37.6938	29.9	4.84135
30	100	30	100	30	100	30	100	13.5	100	13.5	100	1.62	100	1.62	100	30	63.0008	30	57.5112	30	27.4613	30	21.3845	30	34.0693	30	4.02046	30	37.4158	30	4.72211
30.1	100	30.1	100	30.1	100	30.1	100	13.545	100	13.545	100	1.6254	100	1.6254	100	30.1	62.8754	30.1	57.1578	30.1	27.3709	30.1	21.2877	30.1	33.8354	30.1	3.90698	30.1	37.1359	30.1	4.60607
30.2	100	30.2	100	30.2	100	30.2	100	13.59	100	13.59	100	1.6308	100	1.6308	100	30.2	62.751	30.2	56.8055	30.2	27.2804	30.2	21.1917	30.2	33.5954	30.2	3.79578	30.2	36.8542	30.2	4.49219
30.3	100	30.3	100	30.3	100	30.3	100	13.635	100	13.635	100	1.6362	100	1.6362	100	30.3	62.6272	30.3	56.4541	30.3	27.1909	30.3	21.0979	30.3	33.3516	30.3	3.68659	30.3	36.5733	30.3	4.38003
30.4	100	30.4	100	30.4	100	30.4	100	13.68	100	13.68	100	1.6416	100	1.6416	100	30.4	62.5013	30.4	56.105	30.4	27.1027	30.4	21.0037	30.4	33.101	30.4	3.57975	30.4	36.2875	30.4	4.26987
30.5	100	30.5	100	30.5	100	30.5	100	13.725	100	13.725	100	1.647	100	1.647	100	30.5	62.3746	30.5	55.756	30.5	27.0142	30.5	20.9097	30.5	32.8414	30.5	3.47432	30.5	35.9983	30.5	4.16246
30.6	100	30.6	100	30.6	100	30.6	100	13.77	100	13.77	100	1.6524	100	1.6524	100	30.6	62.25	30.6	55.4107	30.6	26.9242	30.6	20.8166	30.6	32.5749	30.6	3.37284	30.6	35.7035	30.6	4.0558
30.7	100	30.7	100	30.7	100	30.7	100	13.815	100	13.815	100	1.6578	100	1.6578	100	30.7	62.1268	30.7	55.0655	30.7	26.8337	30.7	20.7243	30.7	32.3042	30.7	3.27573	30.7	35.4003	30.7	3.95339
30.8	100	30.8	100	30.8	100	30.8	100	13.86	100	13.86	100	1.6632	100	1.6632	100	30.8	62.0043	30.8	54.7248	30.8	26.7431	30.8	20.6321	30.8	32.026	30.8	3.17974	30.8	35.0967	30.8	3.85321
30.9	100	30.9	100	30.9	100	30.9	100	13.905	100	13.905	100	1.6686	100	1.6686	100	30.9	61.8838	30.9	54.3864	30.9	26.6524	30.9	20.5402	30.9	31.7395	30.9	3.0864	30.9	34.7922	30.9	3.75424
31	100	31	100	31	100	31	100	13.95	100	13.95	100	1.674	100	1.674	100	31	61.7642	31	54.0486	31	26.5608	31	20.4502	31	31.4487	31	2.99582	31	34.4856	31	3.6572
31.1	100	31.1	100	31.1	100	31.1	100	13.995	100	13.995	100	1.6794	100	1.6794	100	31.1	61.6462	31.1	53.7137	31.1	26.4693	31.1	20.36	31.1	31.1529	31.1	2.90773	31.1	34.1761	31.1	3.56243
31.2	100	31.2	100	31.2	100	31.2	100	14.04	100	14.04	100	1.6848	100	1.6848	100	31.2	61.5311	31.2	53.3828	31.2	26.3767	31.2	20.2706	31.2	30.8526	31.2	2.82158	31.2	33.8619	31.2	3.47099
31.3	100	31.3	100	31.3	100	31.3	100	14.085	100	14.085	100	1.6902	100	1.6902	100	31.3	61.4176	31.3	53.0528	31.3	26.2846	31.3	20.1818	31.3	30.5475	31.3	2.73813	31.3	33.543	31.3	3.38215
31.4	100	31.4	100	31.4	100	31.4	100	14.13	100	14.13	100	1.6956	100	1.6956	100	31.4	61.3041	31.4	52.7238	31.4	26.1919	31.4	20.0945	31.4	30.2371	31.4	2.65732	31.4	33.2182	31.4	3.29477
31.5	100	31.5	100	31.5	100	31.5	100	14.175	100	14.175	100	1.701	100	1.701	100	31.5	61.1921	31.5	52.397	31.5	26.1001	31.5	20.0071	31.5	29.9221	31.5	2.57828	31.5	32.8861	31.5	3.20965
31.6	100	31.6	100	31.6	100	31.6	100	14.22	100	14.22	100	1.7064	100	1.7064	100	31.6	61.0812	31.6	52.0721	31.6	26.0077	31.6	19.9195	31.6	29.6021	31.6	2.50048	31.6	32.5535	31.6	3.12625
31.7	100	31.7	100	31.7	100	31.7	100	14.265	100	14.265	100	1.7118	100	1.7118	100	31.7	60.9707	31.7	51.7466	31.7	25.9152	31.7	19.8331	31.7	29.2763	31.7	2.42409	31.7	32.2211	31.7	3.04546
31.8	100	31.8	100	31.8	100	31.8	100	14.31	100	14.31	100	1.7172	100	1.7172	100	31.8	60.8616	31.8	51.4244	31.8	25.8224	31.8	19.7474	31.8	28.9463	31.8	2.35021	31.8	31.8883	31.8	2.96625
31.9	100	31.9	100	31.9	100	31.9	100	14.355	100	14.355	100	1.7226	100	1.7226	100	31.9	60.7533	31.9	51.1052	31.9	25.7296	31.9	19.6625	31.9	28.6119	31.9	2.27895	31.9	31.5501	31.9	2.88937
32	100	32	100	32	100	32	100	14.4	100	14.4	100	1.728	100	1.728	100	32	60.6444	32	50.7888	32	25.6372	32	19.5781	32	28.2773	32	2.20928	32	31.2112	32	2.8141
32.1	100	32.1	100	32.1	100	32.1	100	14.445	100	14.445	100	1.7334	100	1.7334	100	32.1	60.5366	32.1	50.4718	32.1	25.5454	32.1	19.4935	32.1	27.9382	32.1	2.14075	32.1	30.8706	32.1	2.74063
32.2	100	32.2	100	32.2	100	32.2	100	14.49	100	14.49	100	1.7388	100	1.7388	100	32.2	60.4302	32.2	50.158	32.2	25.4539	32.2	19.4094	32.2	27.5996	32.2	2.07476	32.2	30.525	32.2	2.66934
32.3	100	32.3	100	32.3	100	32.3	100	14.535	100	14.535	100	1.7442	100	1.7442	100	32.3	60.3237	32.3	49.8469	32.3	25.3621	32.3	19.3253	32.3	27.2646	32.3	2.01055	32.3	30.1757	32.3	2.59979
32.4	100	32.4	100	32.4	100	32.4	100	14.58	100	14.58	100	1.7496	100	1.7496	100	32.4	60.2171	32.4	49.5376	32.4	25.2722	32.4	19.2415	32.4	26.9332	32.4	1.94719	32.4	29.8158	32.4	2.53151
32.5	100	32.5	100	32.5	100	32.5	100	14.625	100	14.625	100	1.755	100	1.755	100	32.5	60.1129	32.5	49.2291	32.5	25.1841	32.5	19.1586	32.5	26.6015	32.5	1.88545	32.5	29.4479	32.5	2.46445
32.6	100	32.6	100	32.6	100	32.6	100	14.67	100	14.67	100	1.7604	100	1.7604	100	32.6	60.0106	32.6	48.9246	32.6	25.0963	32.6	19.0764	32.6	26.2737	32.6	1.82494	32.6	29.0771	32.6	2.39949
32.7	100	32.7	100	32.7	100	32.7	100	14.715	100	14.715	100	1.7658	100	1.7658	100	32.7	59.9096	32.7	48.621	32.7	25.0085	32.7	18.995	32.7	25.9484	32.7	1.76713	32.7	28.6995	32.7	2.33601
32.8	100	32.8	100	32.8	100	32.8	100	14.76	100	14.76	100	1.7712	100	1.7712	100	32.8	59.8092	32.8	48.3186	32.8	24.9206	32.8	18.9141	32.8	25.6214	32.8	1.71092	32.8	28.3136	32.8	2.274
32.9	100	32.9	100	32.9	100	32.9	100	14.805	100	14.805	100	1.7766	100	1.7766	100	32.9	59.7088	32.9	48.0174	32.9	24.8321	32.9	18.8336	32.9	25.2915	32.9	1.65595	32.9	27.9244	32.9	2.2129
33	100	33	100	33	100	33	100	14.85	100	14.85	100	1.782	100	1.782	100	33	59.6084	33	47.7203	33	24.7442	33	18.7537	33	24.9595	33	1.60251	33	27.5319	33	2.15412
33.1	100	33.1	100	33.1	100	33.1	100	14.895	100	14.895	100	1.7874	100	1.7874	100	33.1	59.5079	33.1	47.4217	33.1	24.6569	33.1	18.6741	33.1	24.6258	33.1	1.55074	33.1	27.1345	33.1	2.09639
33.2	100	33.2	100	33.2	100	33.2	100	14.94	100	14.94	100	1.7928	100	1.7928	100	33.2	59.407	33.2	47.1245	33.2	24.5697	33.2	18.5953	33.2	24.2922	33.2	1.50074	33.2	26.7292	33.2	2.04026
33.3	100	33.3	100	33.3	100	33.3	100	14.985	100	14.985	100	1.7982	100	1.7982	100	33.3	59.3056	33.3	46.828	33.3	24.4825	33.3	18.5166	33.3	23.9558	33.3	1.45132	33.3	26.3202	33.3	1.98542
33.4	100	33.4	100	33.4	100	33.4	100	15.03	100	15.03	100	1.8036	100	1.8036	100	33.4	59.2042	33.4	46.5333	33.4	24.3962	33.4	18.4391	33.4	23.6175	33.4	1.40268	33.4	25.9074	33.4	1.93216
33.5	100	33.5	100	33.5	100	33.5	100	15.075	100	15.075	100	1.809	100	1.809	100	33.5	59.1045	33.5	46.2398	33.5	24.31	33.5	18.3622	33.5	23.2818	33.5	1.35569	33.5	25.4844	33.5	1.87995
33.6	100	33.6	100	33.6	100	33.6	100	15.12	100	15.12	100	1.8144	100	1.8144	100	33.6	59.0054	33.6	45.9484	33.6	24.2262	33.6	18.2848	33.6	22.9439	33.6	1.31107	33.6	25.0566	33.6	1.82866
33.7	100	33.7	100	33.7	100	33.7	100	15.165	100	15.165	100	1.8198	100	1.8198	100	33.7	58.9067	33.7	45.6586	33.7	24.1437	33.7	18.2076	33.7	22.604	33.7	1.26763	33.7	24.6303	33.7	1.77891
33.8	100	33.8	100	33.8	100	33.8	100	15.21	100	15.21	100	1.8252	100	1.8252	100	33.8	58.807	33.8	45.3676	33.8	24.0629	33.8	18.1308	33.8	22.2639	33.8	1.22516	33.8	24.2073	33.8	1.72964
33.9	100	33.9	100	33.9	100	33.9	99.9999	15.255	100	15.255	100	1.8306	100	1.8306	100	33.9	58.7073	33.9	45.0805	33.9	23.9834	33.9	18.0549	33.9	21.9204	33.9	1.18335	33.9	23.7809	33.9	1.68212
34	100	34	100	34	100	34	99.9999	15.3	100	15.3	100	1.836	100	1.836	100	34	58.607	34	44.7951	34	23.9054	34	17.9801	34	21.5759	34	1.14285	34	23.3574	34	1.63588
34.1	100	34.1	100	34.1	100	34.1	99.9999	15.345	100	15.345	100	1.8414	100	1.8414	100	34.1	58.5056	34.1	44.5097	34.1	23.8306	34.1	17.9053	34.1	21.2255	34.1	1.10389	34.1	22.9337	34.1	1.59084
34.2	100	34.2	100	34.2	100	34.2	99.9999	15.39	100	15.39	100	1.8468	100	1.8468	100	34.2	58.4049	34.2	44.2275	34.2	23.7577	34.2	17.8304	34.2	20.8719	34.2	1.06612	34.2	22.5099	34.2	1.54722
34.3	100	34.3	100	34.3	100	34.3	99.9998	15.435	100	15.435	100	1.8522	100	1.8522	100	34.3	58.304	34.3	43.9458	34.3	23.6865	34.3	17.7555	34.3	20.5127	34.3	1.02972	34.3	22.0888	34.3	1.50478
34.4	100	34.4	100	34.4	100	34.4	99.9998	15.48	100	15.48	100	1.8576	100	1.8576	100	34.4	58.2047	34.4	43.6669	34.4	23.6175	34.4	17.6814	34.4	20.1478	34.4	0.994164	34.4	21.6706	34.4	1.46336
34.5	100	34.5	100	34.5	100	34.5	99.9997	15.525	100	15.525	100	1.863	100	1.863	100	34.5	58.1073	34.5	43.3901	34.5	23.5506	34.5	17.6084	34.5	19.771	34.5	0.959463	34.5	21.2564	34.5	1.42231
34.6	100	34.6	100	34.6	100	34.6	99.9997	15.57	100	15.57	100	1.8684	100	1.8684	100	34.6	58.009	34.6	43.114	34.6	23.4847	34.6	17.5357	34.6	19.3916	34.6	0.926321	34.6	20.8462	34.6	1.38243
34.7	100	34.7	100	34.7	100	34.7	99.9997	15.615	100	15.615	100	1.8738	100	1.8738	100	34.7	57.9098	34.7	42.8375	34.7	23.4188	34.7	17.4633	34.7	19.0038	34.7	0.894342	34.7	20.4392	34.7	1.34407
34.8	100	34.8	100	34.8	100	34.8	99.9996	15.66	100	15.66	100	1.8792	100	1.8792	100	34.8	57.8101	34.8	42.5628	34.8	23.3527	34.8	17.3906	34.8	18.6054	34.8	0.86329	34.8	20.0397	34.8	1.30689
34.9	100	34.9	100	34.9	100	34.9	99.9995	15.705	100	15.705	100	1.8846	100	1.8846	100	34.9	57.7091	34.9	42.2873	34.9	23.2878	34.9	17.3179	34.9	18.204	34.9	0.833102	34.9	19.6418	34.9	1.27012
35	100	35	100	35	100	35	99.9995	15.75	100	15.75	100	1.89	100	1.89	100	35	57.6074	35	42.0139	35	23.2237	35	17.2458	35	17.7987	35	0.802958	35	19.2431	35	1.23459
35.1	100	35.1	100	35.1	100	35.1	99.9994	15.795	100	15.795	100	1.8954	100	1.8954	100	35.1	57.507	35.1	41.7427	35.1	23.1601	35.1	17.1742	35.1	17.3888	35.1	0.774109	35.1	18.846	35.1	1.19968
35.2	100	35.2	100	35.2	100	35.2	99.9993	15.84	100	15.84	100	1.9008	100	1.9008	100	35.2	57.406	35.2	41.4707	35.2	23.097	35.2	17.1031	35.2	16.9721	35.2	0.746489	35.2	18.4573	35.2	1.16534
35.3	100	35.3	100	35.3	100	35.3	99.9992	15.885	100	15.885	100	1.9062	100	1.9062	100	35.3	57.3051	35.3	41.2009	35.3	23.0343	35.3	17.0317	35.3	16.5579	35.3	0.72027	35.3	18.0802	35.3	1.1331
35.4	100	35.4	100	35.4	100	35.4	99.9991	15.93	100	15.93	100	1.9116	100	1.9116	100	35.4	57.205	35.4	40.9338	35.4	22.9716	35.4	16.9602	35.4	16.1419	35.4	0.694499	35.4	17.7079	35.4	1.10118
35.5	100	35.5	100	35.5	100	35.5	99.999	15.975	100	15.975	100	1.917	100	1.917	100	35.5	57.1054	35.5	40.6709	35.5	22.9093	35.5	16.8893	35.5	15.7264	35.5	0.669265	35.5	17.3389	35.5	1.0699
35.6	100	35.6	100	35.6	100	35.6	99.9988	16.02	100	16.02	100	1.9224	100	1.9224	100	35.6	57.0057	35.6	40.4075	35.6	22.8491	35.6	16.8183	35.6	15.3162	35.6	0.644113	35.6	16.967	35.6	1.04018
35.7	100	35.7	100	35.7	100	35.7	99.9987	16.065	100	16.065	100	1.9278	100	1.9278	100	35.7	56.9052	35.7	40.1448	35.7	22.79	35.7	16.7479	35.7	14.9148	35.7	0.619994	35.7	16.5946	35.7	1.01094
35.8	100	35.8	100	35.8	100	35.8	99.9985	16.11	100	16.11	100	1.9332	100	1.9332	100	35.8	56.8034	35.8	39.8845	35.8	22.7305	35.8	16.6777	35.8	14.5179	35.8	0.597061	35.8	16.2204	35.8	0.982146
35.9	100	35.9	100	35.9	100	35.9	99.9984	16.155	100	16.155	100	1.9386	100	1.9386	100	35.9	56.7013	35.9	39.6254	35.9	22.6712	35.9	16.6067	35.9	14.1306	35.9	0.574743	35.9	15.8427	35.9	0.955102
36	100	36	100	36	100	36	99.9982	16.2	100	16.2	100	1.944	100	1.944	100	36	56.6001	36	39.3662	36	22.6126	36	16.5359	36	13.754	36	0.553145	36	15.4556	36	0.928641
36.1	100	36.1	100	36.1	100	36.1	99.998	16.245	100	16.245	100	1.9494	100	1.9494	100	36.1	56.4981	36.1	39.1072	36.1	22.5543	36.1	16.4661	36.1	13.3877	36.1	0.532266	36.1	15.0669	36.1	0.902102
36.2	100	36.2	100	36.2	100	36.2	99.9978	16.29	100	16.29	100	1.9548	100	1.9548	100	36.2	56.3964	36.2	38.8486	36.2	22.4966	36.2	16.3962	36.2	13.0287	36.2	0.512066	36.2	14.6778	36.2	0.876452
36.3	100	36.3	100	36.3	100	36.3	99.9975	16.335	100	16.335	100	1.9602	100	1.9602	100	36.3	56.2941	36.3	38.5913	36.3	22.4394	36.3	16.3269	36.3	12.6798	36.3	0.492373	36.3	14.2972	36.3	0.851976
36.4	100	36.4	100	36.4	100	36.4	99.9973	16.38	100	16.38	100	1.9656	100	1.9656	100	36.4	56.1904	36.4	38.3348	36.4	22.3824	36.4	16.257	36.4	12.3498	36.4	0.473206	36.4	13.9211	36.4	0.827832
36.5	100	36.5	100	36.5	100	36.5	99.997	16.425	100	16.425	100	1.971	100	1.971	100	36.5	56.0875	36.5	38.0803	36.5	22.3253	36.5	16.1875	36.5	12.0338	36.5	0.454921	36.5	13.5485	36.5	0.804223
36.6	100	36.6	100	36.6	100	36.6	99.9967	16.47	100	16.47	100	1.9764	100	1.9764	100	36.6	55.9847	36.6	37.8261	36.6	22.2676	36.6	16.1179	36.6	11.7351	36.6	0.437128	36.6	13.1865	36.6	0.781967
36.7	100	36.7	100	36.7	100	36.7	99.9964	16.515	100	16.515	100	1.9818	100	1.9818	100	36.7	55.882	36.7	37.5734	36.7	22.2086	36.7	16.0489	36.7	11.4491	36.7	0.420014	36.7	12.8345	36.7	0.759544
36.8	100	36.8	100	36.8	100	36.8	99.996	16.56	100	16.56	100	1.9872	100	1.9872	100	36.8	55.7783	36.8	37.3219	36.8	22.1491	36.8	15.9801	36.8	11.1716	36.8	0.403751	36.8	12.4915	36.8	0.737913
36.9	100	36.9	100	36.9	100	36.9	99.9956	16.605	100	16.605	100	1.9926	100	1.9926	100	36.9	55.6737	36.9	37.0693	36.9	22.0905	36.9	15.9116	36.9	10.8999	36.9	0.388248	36.9	12.1569	36.9	0.716739
37	100	37	100	37	100	37	99.9952	16.65	100	16.65	100	1.998	100	1.998	100	37	55.5678	37	36.8173	37	22.0325	37	15.8423	37	10.6374	37	0.372804	37	11.8308	37	0.696633
37.1	100	37.1	100	37.1	100	37.1	99.9948	16.695	100	16.695	100	2.0034	100	2.0034	100	37.1	55.4606	37.1	36.5659	37.1	21.9743	37.1	15.7733	37.1	10.3834	37.1	0.358015	37.1	11.5132	37.1	0.676533
37.2	100	37.2	100	37.2	100	37.2	99.9943	16.74	100	16.74	100	2.0088	100	2.0088	100	37.2	55.3519	37.2	36.3153	37.2	21.916	37.2	15.7049	37.2	10.1343	37.2	0.343674	37.2	11.2048	37.2	0.657156
37.3	100	37.3	100	37.3	100	37.3	99.9939	16.785	100	16.785	100	2.0142	100	2.0142	100	37.3	55.2438	37.3	36.0655	37.3	21.8568	37.3	15.6365	37.3	9.89163	37.3	0.329494	37.3	10.9074	37.3	0.638131
37.4	100	37.4	100	37.4	100	37.4	99.9933	16.83	100	16.83	100	2.0196	100	2.0196	100	37.4	55.1366	37.4	35.8175	37.4	21.7966	37.4	15.5691	37.4	9.65601	37.4	0.316346	37.4	10.6187	37.4	0.619618
37.5	100	37.5	100	37.5	100	37.5	99.9928	16.875	100	16.875	100	2.025	100	2.025	100	37.5	55.0288	37.5	35.5722	37.5	21.737	37.5	15.5011	37.5	9.42416	37.5	0.303931	37.5	10.3415	37.5	0.601383
37.6	100	37.6	100	37.6	100	37.6	99.9922	16.92	100	16.92	100	2.0304	100	2.0304	100	37.6	54.9195	37.6	35.3261	37.6	21.6775	37.6	15.4334	37.6	9.19598	37.6	0.291781	37.6	10.0763	37.6	0.583938
37.7	100	37.7	100	37.7	100	37.7	99.9916	16.965	100	16.965	100	2.0358	100	2.0358	100	37.7	54.8077	37.7	35.0809	37.7	21.6176	37.7	15.3655	37.7	8.97022	37.7	0.279818	37.7	9.81951	37.7	0.566886
37.8	100	37.8	100	37.8	100	37.8	99.9909	17.01	100	17.01	100	2.0412	100	2.0412	100	37.8	54.6938	37.8	34.8363	37.8	21.5566	37.8	15.2972	37.8	8.75008	37.8	0.268136	37.8	9.56911	37.8	0.550406
37.9	100	37.9	100	37.9	100	37.9	99.9901	17.055	100	17.055	100	2.0466	100	2.0466	100	37.9	54.5769	37.9	34.592	37.9	21.4956	37.9	15.2291	37.9	8.53555	37.9	0.2567	37.9	9.32561	37.9	0.534272
38	100	38	100	38	100	38	99.9893	17.1	100	17.1	100	2.052	100	2.052	100	38	54.4603	38	34.3475	38	21.4342	38	15.1608	38	8.32724	38	0.246146	38	9.08789	38	0.518604
38.1	100	38.1	100	38.1	100	38.1	99.9885	17.145	100	17.145	100	2.0574	100	2.0574	100	38.1	54.3439	38.1	34.1051	38.1	21.3736	38.1	15.0924	38.1	8.12541	38.1	0.236152	38.1	8.85372	38.1	0.503402
38.2	100	38.2	100	38.2	100	38.2	99.9875	17.19	100	17.19	100	2.0628	100	2.0628	100	38.2	54.2273	38.2	33.864	38.2	21.3129	38.2	15.0245	38.2	7.92851	38.2	0.226494	38.2	8.62326	38.2	0.48833
38.3	100	38.3	100	38.3	100	38.3	99.9865	17.235	100	17.235	100	2.0682	100	2.0682	100	38.3	54.1101	38.3	33.6219	38.3	21.2514	38.3	14.9563	38.3	7.73618	38.3	0.217296	38.3	8.39234	38.3	0.473807
38.4	100	38.4	100	38.4	100	38.4	99.9854	17.28	100	17.28	100	2.0736	100	2.0736	100	38.4	53.9904	38.4	33.3788	38.4	21.1895	38.4	14.8877	38.4	7.545	38.4	0.208364	38.4	8.16213	38.4	0.459714
38.5	100	38.5	100	38.5	100	38.5	99.9842	17.325	100	17.325	100	2.079	100	2.079	100	38.5	53.8703	38.5	33.1383	38.5	21.1268	38.5	14.8188	38.5	7.3573	38.5	0.199654	38.5	7.93133	38.5	0.445588
38.6	100	38.6	100	38.6	100	38.6	99.983	17.37	100	17.37	100	2.0844	100	2.0844	100	38.6	53.7489	38.6	32.899	38.6	21.0633	38.6	14.7496	38.6	7.17114	38.6	0.191161	38.6	7.70275	38.6	0.431912
38.7	100	38.7	100	38.7	100	38.7	99.9815	17.415	100	17.415	100	2.0898	100	2.0898	100	38.7	53.6266	38.7	32.6595	38.7	20.9993	38.7	14.6806	38.7	6.9849	38.7	0.183332	38.7	7.47414	38.7	0.418315
38.8	100	38.8	100	38.8	100	38.8	99.98	17.46	100	17.46	100	2.0952	100	2.0952	100	38.8	53.5042	38.8	32.419	38.8	20.9338	38.8	14.6122	38.8	6.79872	38.8	0.175779	38.8	7.24592	38.8	0.405585
38.9	100	38.9	100	38.9	100	38.9	99.9783	17.505	100	17.505	100	2.1006	100	2.1006	100	38.9	53.3802	38.9	32.1783	38.9	20.8671	38.9	14.5436	38.9	6.61224	38.9	0.168614	38.9	7.02061	38.9	0.39304
39	100	39	100	39	100	39	99.9765	17.55	100	17.55	100	2.106	100	2.106	100	39	53.2539	39	31.9388	39	20.7987	39	14.4754	39	6.42796	39	0.161664	39	6.7991	39	0.380919
39.1	100	39.1	100	39.1	99.9999	39.1	99.9745	17.595	100	17.595	100	2.1114	100	2.1114	100	39.1	53.1257	39.1	31.6996	39.1	20.7288	39.1	14.4066	39.1	6.24499	39.1	0.155029	39.1	6.57988	39.1	0.369085
39.2	100	39.2	100	39.2	99.9999	39.2	99.9724	17.64	100	17.64	100	2.1168	100	2.1168	100	39.2	52.9964	39.2	31.4613	39.2	20.6567	39.2	14.3376	39.2	6.06355	39.2	0.148588	39.2	6.36177	39.2	0.357192
39.3	100	39.3	100	39.3	99.9996	39.3	99.9701	17.685	100	17.685	100	2.1222	100	2.1222	100	39.3	52.8655	39.3	31.224	39.3	20.5848	39.3	14.268	39.3	5.8852	39.3	0.142337	39.3	6.14561	39.3	0.345878
39.4	100	39.4	100	39.4	99.9991	39.4	99.9675	17.73	100	17.73	100	2.1276	100	2.1276	100	39.4	52.7312	39.4	30.9859	39.4	20.5102	39.4	14.198	39.4	5.71031	39.4	0.136391	39.4	5.93155	39.4	0.334511
39.5	100	39.5	100	39.5	99.9984	39.5	99.9646	17.775	100	17.775	100	2.133	100	2.133	100	39.5	52.593	39.5	30.7484	39.5	20.4358	39.5	14.1285	39.5	5.53702	39.5	0.130747	39.5	5.72045	39.5	0.323665
39.6	100	39.6	100	39.6	99.9974	39.6	99.9614	17.82	100	17.82	100	2.1384	100	2.1384	100	39.6	52.4509	39.6	30.5104	39.6	20.3608	39.6	14.0592	39.6	5.3663	39.6	0.125318	39.6	5.5136	39.6	0.312905
39.7	100	39.7	99.9999	39.7	99.9962	39.7	99.9579	17.865	100	17.865	100	2.1438	100	2.1438	100	39.7	52.3065	39.7	30.2737	39.7	20.2848	39.7	13.9898	39.7	5.19889	39.7	0.120158	39.7	5.30897	39.7	0.302243
39.8	100	39.8	99.9999	39.8	99.9949	39.8	99.9541	17.91	100	17.91	100	2.1492	100	2.1492	100	39.8	52.1587	39.8	30.0367	39.8	20.207	39.8	13.9196	39.8	5.03638	39.8	0.115251	39.8	5.10722	39.8	0.291855
39.9	100	39.9	99.9999	39.9	99.9934	39.9	99.9499	17.955	100	17.955	100	2.1546	100	2.1546	100	39.9	52.0082	39.9	29.7977	39.9	20.129	39.9	13.8489	39.9	4.87683	39.9	0.110287	39.9	4.90852	39.9	0.282
40	100	40	99.9999	40	99.9917	40	99.9453	18	100	18	100	2.16	100	2.16	100	40	51.8549	40	29.5579	40	20.0487	40	13.7781	40	4.72146	40	0.105445	40	4.71654	40	0.272064
40.1	99.9999	40.1	99.9999	40.1	99.9898	40.1	99.9401	18.045	100	18.045	100	2.1654	100	2.1654	100	40.1	51.6988	40.1	29.3171	40.1	19.9676	40.1	13.7067	40.1	4.56929	40.1	0.100812	40.1	4.53234	40.1	0.262362
40.2	99.9999	40.2	99.9998	40.2	99.9875	40.2	99.9344	18.09	100	18.09	100	2.1708	100	2.1708	100	40.2	51.5391	40.2	29.078	40.2	19.8867	40.2	13.6344	40.2	4.41662	40.2	0.0964182	40.2	4.35464	40.2	0.252991
40.3	99.9999	40.3	99.9998	40.3	99.9849	40.3	99.9281	18.135	100	18.135	100	2.1762	100	2.1762	100	40.3	51.3743	40.3	28.8414	40.3	19.8043	40.3	13.5619	40.3	4.26528	40.3	0.0920379	40.3	4.18376	40.3	0.243885
40.4	99.9999	40.4	99.9998	40.4	99.982	40.4	99.921	18.18	100	18.18	100	2.1816	100	2.1816	100	40.4	51.2056	40.4	28.6047	40.4	19.72	40.4	13.489	40.4	4.11549	40.4	0.0879197	40.4	4.0176	40.4	0.234759
40.5	99.9999	40.5	99.9997	40.5	99.9785	40.5	99.913	18.225	100	18.225	100	2.187	100	2.187	100	40.5	51.0355	40.5	28.3666	40.5	19.6344	40.5	13.4157	40.5	3.9677	40.5	0.0838668	40.5	3.85908	40.5	0.225962
40.6	99.9999	40.6	99.9997	40.6	99.9743	40.6	99.9041	18.27	100	18.27	100	2.1924	100	2.1924	100	40.6	50.8629	40.6	28.1283	40.6	19.5478	40.6	13.3417	40.6	3.82392	40.6	0.0797576	40.6	3.70461	40.6	0.217574
40.7	99.9999	40.7	99.9996	40.7	99.9691	40.7	99.8942	18.315	100	18.315	100	2.1978	100	2.1978	100	40.7	50.6847	40.7	27.89	40.7	19.459	40.7	13.2669	40.7	3.68153	40.7	0.0758451	40.7	3.55643	40.7	0.209191
40.8	99.9999	40.8	99.9995	40.8	99.9629	40.8	99.8833	18.36	100	18.36	100	2.2032	100	2.2032	100	40.8	50.4981	40.8	27.652	40.8	19.3691	40.8	13.1919	40.8	3.54384	40.8	0.0720644	40.8	3.41477	40.8	0.200728
40.9	99.9999	40.9	99.9995	40.9	99.9548	40.9	99.871	18.405	100	18.405	100	2.2086	100	2.2086	100	40.9	50.3043	40.9	27.4113	40.9	19.2768	40.9	13.1156	40.9	3.40939	40.9	0.0683656	40.9	3.27894	40.9	0.192875
41	99.9999	41	99.9994	41	99.9444	41	99.8573	18.45	100	18.45	100	2.214	100	2.214	100	41	50.1049	41	27.17	41	19.1823	41	13.0387	41	3.27857	41	0.0648432	41	3.14701	41	0.184989
41.1	99.9999	41.1	99.9993	41.1	99.9311	41.1	99.8422	18.495	100	18.495	100	2.2194	100	2.2194	100	41.1	49.8979	41.1	26.9291	41.1	19.0849	41.1	12.9625	41.1	3.15234	41.1	0.0615392	41.1	3.01721	41.1	0.177432
41.2	99.9998	41.2	99.9991	41.2	99.915	41.2	99.8254	18.54	100	18.54	100	2.2248	100	2.2248	100	41.2	49.6869	41.2	26.69	41.2	18.9852	41.2	12.8862	41.2	3.03028	41.2	0.0583464	41.2	2.88826	41.2	0.170027
41.3	99.9998	41.3	99.999	41.3	99.8961	41.3	99.8067	18.585	100	18.585	100	2.2302	100	2.2302	100	41.3	49.4724	41.3	26.4514	41.3	18.881	41.3	12.809	41.3	2.91291	41.3	0.055235	41.3	2.76398	41.3	0.162971
41.4	99.9998	41.4	99.9988	41.4	99.8747	41.4	99.7858	18.63	100	18.63	100	2.2356	100	2.2356	100	41.4	49.2523	41.4	26.212	41.4	18.776	41.4	12.7311	41.4	2.79839	41.4	0.0521378	41.4	2.64469	41.4	0.155951
41.5	99.9998	41.5	99.9987	41.5	99.8504	41.5	99.7625	18.675	100	18.675	100	2.241	100	2.241	100	41.5	49.0232	41.5	25.9715	41.5	18.6679	41.5	12.6527	41.5	2.68667	41.5	0.0489896	41.5	2.53303	41.5	0.148874
41.6	99.9997	41.6	99.9985	41.6	99.8227	41.6	99.7364	18.72	100	18.72	100	2.2464	100	2.2464	100	41.6	48.784	41.6	25.7316	41.6	18.5579	41.6	12.5739	41.6	2.57943	41.6	0.0460605	41.6	2.42609	41.6	0.141998
41.7	99.9997	41.7	99.9983	41.7	99.7915	41.7	99.7075	18.765	100	18.765	100	2.2518	100	2.2518	100	41.7	48.5332	41.7	25.4928	41.7	18.4433	41.7	12.494	41.7	2.47671	41.7	0.0434634	41.7	2.32415	41.7	0.135577
41.8	99.9997	41.8	99.9981	41.8	99.756	41.8	99.6756	18.81	100	18.81	100	2.2572	100	2.2572	100	41.8	48.2674	41.8	25.2534	41.8	18.3237	41.8	12.4142	41.8	2.37844	41.8	0.0408757	41.8	2.22525	41.8	0.129705
41.9	99.9997	41.9	99.9978	41.9	99.7159	41.9	99.6399	18.855	100	18.855	100	2.2626	100	2.2626	100	41.9	47.9919	41.9	25.0132	41.9	18.203	41.9	12.3335	41.9	2.28612	41.9	0.0385086	41.9	2.12968	41.9	0.123457
42	99.9996	42	99.9976	42	99.67	42	99.6	18.9	100	18.9	100	2.268	100	2.268	100	42	47.704	42	24.7717	42	18.0782	42	12.2516	42	2.19899	42	0.0361547	42	2.03689	42	0.117328
42.1	99.9996	42.1	99.9973	42.1	99.6176	42.1	99.5561	18.945	100	18.945	100	2.2734	100	2.2734	100	42.1	47.4027	42.1	24.5299	42.1	17.9484	42.1	12.1691	42.1	2.11568	42.1	0.0340227	42.1	1.94619	42.1	0.112149
42.2	99.9995	42.2	99.997	42.2	99.5584	42.2	99.5075	18.99	100	18.99	100	2.2788	100	2.2788	100	42.2	47.096	42.2	24.2871	42.2	17.8168	42.2	12.0856	42.2	2.03633	42.2	0.0316846	42.2	1.85845	42.2	0.106943
42.3	99.9995	42.3	99.9966	42.3	99.4914	42.3	99.4539	19.035	100	19.035	100	2.2842	100	2.2842	100	42.3	46.773	42.3	24.0434	42.3	17.6805	42.3	12.001	42.3	1.95891	42.3	0.0296066	42.3	1.77367	42.3	0.101234
42.4	99.9994	42.4	99.9963	42.4	99.4163	42.4	99.3947	19.08	100	19.08	100	2.2896	100	2.2896	100	42.4	46.4334	42.4	23.8005	42.4	17.5425	42.4	11.9151	42.4	1.88564	42.4	0.0276965	42.4	1.6923	42.4	0.0961529
42.5	99.9994	42.5	99.9959	42.5	99.3318	42.5	99.33	19.125	100	19.125	100	2.295	100	2.295	100	42.5	46.0811	42.5	23.5567	42.5	17.4	42.5	11.8282	42.5	1.81465	42.5	0.0259327	42.5	1.61463	42.5	0.0913358
42.6	99.9993	42.6	99.9954	42.6	99.2368	42.6	99.2585	19.17	100	19.17	100	2.3004	100	2.3004	100	42.6	45.7194	42.6	23.3118	42.6	17.2517	42.6	11.7402	42.6	1.74706	42.6	0.0242787	42.6	1.53896	42.6	0.0865722
42.7	99.9992	42.7	99.995	42.7	99.1308	42.7	99.1798	19.215	100	19.215	100	2.3058	100	2.3058	100	42.7	45.3446	42.7	23.0651	42.7	17.1004	42.7	11.6505	42.7	1.68249	42.7	0.0227851	42.7	1.46743	42.7	0.0819887
42.8	99.9991	42.8	99.9945	42.8	99.0122	42.8	99.094	19.26	100	19.26	100	2.3112	100	2.3112	100	42.8	44.9516	42.8	22.8178	42.8	16.9449	42.8	11.5586	42.8	1.61898	42.8	0.0213111	42.8	1.3989	42.8	0.0770884
42.9	99.9991	42.9	99.9939	42.9	98.8819	42.9	99.0007	19.305	100	19.305	100	2.3166	100	2.3166	100	42.9	44.5463	42.9	22.5706	42.9	16.7859	42.9	11.4649	42.9	1.55713	42.9	0.0197238	42.9	1.33494	42.9	0.0724128
43	99.999	43	99.9933	43	98.7403	43	98.8988	19.35	100	19.35	100	2.322	100	2.322	100	43	44.1182	43	22.3215	43	16.6251	43	11.3704	43	1.49844	43	0.0181763	43	1.27233	43	0.0681566
43.1	99.9989	43.1	99.9927	43.1	98.5861	43.1	98.7882	19.395	100	19.395	100	2.3274	100	2.3274	100	43.1	43.6801	43.1	22.0686	43.1	16.46	43.1	11.2744	43.1	1.44366	43.1	0.0169866	43.1	1.21299	43.1	0.0639811
43.2	99.9988	43.2	99.992	43.2	98.4201	43.2	98.6679	19.44	100	19.44	100	2.3328	100	2.3328	100	43.2	43.228	43.2	21.8145	43.2	16.2956	43.2	11.1762	43.2	1.39692	43.2	0.0159325	43.2	1.15613	43.2	0.0595149
43.3	99.9986	43.3	99.9913	43.3	98.2426	43.3	98.5374	19.485	100	19.485	100	2.3382	100	2.3382	100	43.3	42.7624	43.3	21.5619	43.3	16.1315	43.3	11.0769	43.3	1.35431	43.3	0.0149842	43.3	1.10128	43.3	0.0554531
43.4	99.9985	43.4	99.9906	43.4	98.0519	43.4	98.3969	19.53	100	19.53	100	2.3436	100	2.3436	100	43.4	42.2894	43.4	21.3063	43.4	15.9672	43.4	10.9762	43.4	1.31529	43.4	0.0140964	43.4	1.04752	43.4	0.0516483
43.5	99.9983	43.5	99.9898	43.5	97.8491	43.5	98.2456	19.575	100	19.575	100	2.349	100	2.349	100	43.5	41.8048	43.5	21.0485	43.5	15.8039	43.5	10.8739	43.5	1.28164	43.5	0.0132093	43.5	0.999467	43.5	0.0481924
43.6	99.9981	43.6	99.989	43.6	97.6341	43.6	98.0818	19.62	100	19.62	100	2.3544	100	2.3544	100	43.6	41.3135	43.6	20.7893	43.6	15.641	43.6	10.7688	43.6	1.25027	43.6	0.0122583	43.6	0.957292	43.6	0.04475
43.7	99.9979	43.7	99.9881	43.7	97.4069	43.7	97.9056	19.665	100	19.665	100	2.3598	100	2.3598	100	43.7	40.8109	43.7	20.5276	43.7	15.4779	43.7	10.6611	43.7	1.21985	43.7	0.011206	43.7	0.919243	43.7	0.0413632
43.8	99.9977	43.8	99.9872	43.8	97.1678	43.8	97.7157	19.71	100	19.71	100	2.3652	100	2.3652	100	43.8	40.3098	43.8	20.2643	43.8	15.3144	43.8	10.5524	43.8	1.18982	43.8	0.0104787	43.8	0.884428	43.8	0.0383755
43.9	99.9974	43.9	99.9862	43.9	96.9193	43.9	97.5106	19.755	100	19.755	100	2.3706	100	2.3706	100	43.9	39.7937	43.9	19.9975	43.9	15.1489	43.9	10.4398	43.9	1.16012	43.9	0.00990198	43.9	0.85402	43.9	0.0355659
44	99.997	44	99.9851	44	96.6604	44	97.29	19.8	100	19.8	100	2.376	100	2.376	100	44	39.2677	44	19.73	44	14.9799	44	10.3209	44	1.1306	44	0.00939637	44	0.825094	44	0.0327892
44.1	99.9965	44.1	99.984	44.1	96.3911	44.1	97.0524	19.845	100	19.845	100	2.3814	100	2.3814	100	44.1	38.7313	44.1	19.4606	44.1	14.8102	44.1	10.1975	44.1	1.10149	44.1	0.00886271	44.1	0.796778	44.1	0.030247
44.2	99.9958	44.2	99.9827	44.2	96.1123	44.2	96.7977	19.89	100	19.89	100	2.3868	100	2.3868	100	44.2	38.1852	44.2	19.1902	44.2	14.6386	44.2	10.0724	44.2	1.0732	44.2	0.0082712	44.2	0.769641	44.2	0.0278668
44.3	99.9953	44.3	99.9814	44.3	95.8232	44.3	96.5243	19.935	100	19.935	100	2.3922	100	2.3922	100	44.3	37.6353	44.3	18.9163	44.3	14.4639	44.3	9.94581	44.3	1.04523	44.3	0.007599	44.3	0.743171	44.3	0.0255041
44.4	99.9947	44.4	99.98	44.4	95.5219	44.4	96.2301	19.98	100	19.98	100	2.3976	100	2.3976	100	44.4	37.0792	44.4	18.6387	44.4	14.2861	44.4	9.81683	44.4	1.01763	44.4	0.0067329	44.4	0.717181	44.4	0.0234003
44.5	99.9942	44.5	99.9785	44.5	95.207	44.5	95.9141	20.025	100	20.025	100	2.403	100	2.403	100	44.5	36.5181	44.5	18.36	44.5	14.1067	44.5	9.68569	44.5	0.990618	44.5	0.0061999	44.5	0.692349	44.5	0.0213968
44.6	99.9936	44.6	99.9768	44.6	94.8749	44.6	95.5728	20.07	100	20.07	100	2.4084	100	2.4084	100	44.6	35.9474	44.6	18.0785	44.6	13.9174	44.6	9.552	44.6	0.96443	44.6	0.0058757	44.6	0.667834	44.6	0.0194617
44.7	99.9929	44.7	99.9749	44.7	94.5262	44.7	95.2048	20.115	100	20.115	100	2.4138	100	2.4138	100	44.7	35.3724	44.7	17.7942	44.7	13.7228	44.7	9.41608	44.7	0.939241	44.7	0.0055188	44.7	0.643078	44.7	0.017679
44.8	99.9917	44.8	99.9729	44.8	94.159	44.8	94.8064	20.16	100	20.16	100	2.4192	100	2.4192	100	44.8	34.7895	44.8	17.5085	44.8	13.5208	44.8	9.27794	44.8	0.915072	44.8	0.0051168	44.8	0.618937	44.8	0.0160247
44.9	99.99	44.9	99.9707	44.9	93.7722	44.9	94.3754	20.205	100	20.205	100	2.4246	100	2.4246	100	44.9	34.1968	44.9	17.2219	44.9	13.3116	44.9	9.135	44.9	0.891218	44.9	0.0046427	44.9	0.595526	44.9	0.0145619
45	99.9882	45	99.9683	45	93.3653	45	93.9063	20.25	100	20.25	100	2.43	100	2.43	100	45	33.6041	45	16.935	45	13.0988	45	8.98654	45	0.867407	45	0.00405323	45	0.572848	45	0.013169
45.1	99.9862	45.1	99.9656	45.1	92.9287	45.1	93.3942	20.295	100	20.295	100	2.4354	100	2.4354	100	45.1	33.0023	45.1	16.6429	45.1	12.8818	45.1	8.82981	45.1	0.843465	45.1	0.00356877	45.1	0.550323	45.1	0.0120324
45.2	99.9839	45.2	99.9625	45.2	92.4654	45.2	92.8358	20.34	100	20.34	100	2.4408	100	2.4408	100	45.2	32.4146	45.2	16.348	45.2	12.661	45.2	8.66521	45.2	0.819981	45.2	0.0033475	45.2	0.529255	45.2	0.0110278
45.3	99.9813	45.3	99.9591	45.3	91.9773	45.3	92.2291	20.385	100	20.385	100	2.4462	100	2.4462	100	45.3	31.836	45.3	16.0519	45.3	12.4353	45.3	8.49285	45.3	0.796694	45.3	0.00311434	45.3	0.508916	45.3	0.0101409
45.4	99.978	45.4	99.9551	45.4	91.47	45.4	91.5658	20.43	100	20.43	100	2.4516	100	2.4516	100	45.4	31.2467	45.4	15.7539	45.4	12.2061	45.4	8.31162	45.4	0.773302	45.4	0.00286353	45.4	0.488585	45.4	0.00942903
45.5	99.9742	45.5	99.9508	45.5	90.9424	45.5	90.8425	20.475	100	20.475	100	2.457	100	2.457	100	45.5	30.6498	45.5	15.4541	45.5	11.9716	45.5	8.12379	45.5	0.750313	45.5	0.00257666	45.5	0.468217	45.5	0.00878206
45.6	99.969	45.6	99.9459	45.6	90.4031	45.6	90.0591	20.52	100	20.52	100	2.4624	100	2.4624	100	45.6	30.0502	45.6	15.1522	45.6	11.7329	45.6	7.93186	45.6	0.727577	45.6	0.00228335	45.6	0.448815	45.6	0.00818808
45.7	99.9631	45.7	99.9403	45.7	89.855	45.7	89.211	20.565	100	20.565	100	2.4678	100	2.4678	100	45.7	29.4588	45.7	14.8502	45.7	11.494	45.7	7.73847	45.7	0.704709	45.7	0.00195454	45.7	0.430103	45.7	0.00765236
45.8	99.9562	45.8	99.9341	45.8	89.2917	45.8	88.3013	20.61	100	20.61	100	2.4732	100	2.4732	100	45.8	28.8601	45.8	14.5507	45.8	11.2585	45.8	7.54584	45.8	0.681325	45.8	0.00171661	45.8	0.411907	45.8	0.00715016
45.9	99.9476	45.9	99.9271	45.9	88.716	45.9	87.3291	20.655	100	20.655	100	2.4786	100	2.4786	100	45.9	28.263	45.9	14.2542	45.9	11.0261	45.9	7.35241	45.9	0.658789	45.9	0.00154014	45.9	0.394394	45.9	0.00668335
46	99.9365	46	99.919	46	88.1233	46	86.3036	20.7	100	20.7	100	2.484	100	2.484	100	46	27.6586	46	13.9595	46	10.796	46	7.16035	46	0.636112	46	0.00136895	46	0.377543	46	0.0062469
46.1	99.9237	46.1	99.9099	46.1	87.5177	46.1	85.2357	20.745	100	20.745	100	2.4894	100	2.4894	100	46.1	27.0476	46.1	13.6682	46.1	10.5672	46.1	6.96963	46.1	0.612517	46.1	0.00116838	46.1	0.360715	46.1	0.00582777
46.2	99.9061	46.2	99.8997	46.2	86.8874	46.2	84.1314	20.79	100	20.79	100	2.4948	100	2.4948	100	46.2	26.4324	46.2	13.381	46.2	10.3371	46.2	6.78171	46.2	0.589985	46.2	0.000996243	46.2	0.344386	46.2	0.00541803
46.3	99.8837	46.3	99.8883	46.3	86.2228	46.3	83.0015	20.835	100	20.835	100	2.5002	100	2.5002	100	46.3	25.8142	46.3	13.0968	46.3	10.1101	46.3	6.59973	46.3	0.567253	46.3	0.000813517	46.3	0.328575	46.3	0.00500497
46.4	99.855	46.4	99.8754	46.4	85.5261	46.4	81.8584	20.88	100	20.88	100	2.5056	100	2.5056	100	46.4	25.204	46.4	12.8164	46.4	9.88689	46.4	6.42235	46.4	0.544429	46.4	0.00062908	46.4	0.313394	46.4	0.00458447
46.5	99.8206	46.5	99.861	46.5	84.8127	46.5	80.7112	20.925	100	20.925	100	2.511	100	2.511	100	46.5	24.5805	46.5	12.5394	46.5	9.65982	46.5	6.24633	46.5	0.522071	46.5	0.000500943	46.5	0.298995	46.5	0.0042121
46.6	99.7772	46.6	99.8447	46.6	84.0845	46.6	79.575	20.97	100	20.97	100	2.5164	100	2.5164	100	46.6	23.9601	46.6	12.2663	46.6	9.43184	46.6	6.07357	46.6	0.500011	46.6	0.000393517	46.6	0.285081	46.6	0.0038799
46.7	99.7272	46.7	99.8262	46.7	83.3552	46.7	78.4686	21.015	100	21.015	100	2.5218	100	2.5218	100	46.7	23.342	46.7	11.9953	46.7	9.19718	46.7	5.9079	46.7	0.478062	46.7	0.000286182	46.7	0.272047	46.7	0.00354413
46.8	99.6684	46.8	99.8052	46.8	82.6391	46.8	77.4042	21.06	100	21.06	100	2.5272	100	2.5272	100	46.8	22.7171	46.8	11.7267	46.8	8.9613	46.8	5.7518	46.8	0.456798	46.8	0.000188077	46.8	0.2594	46.8	0.00322116
46.9	99.6003	46.9	99.7818	46.9	81.9381	46.9	76.3766	21.105	100	21.105	100	2.5326	100	2.5326	100	46.9	22.092	46.9	11.4582	46.9	8.72988	46.9	5.60772	46.9	0.435539	46.9	0.000104333	46.9	0.247329	46.9	0.00290067
47	99.526	47	99.755	47	81.2523	47	75.3853	21.15	100	21.15	100	2.538	100	2.538	100	47	21.48	47	11.1904	47	8.50047	47	5.47211	47	0.414863	47	4.8586e-05	47	0.235695	47	0.00259086
47.1	99.4414	47.1	99.7246	47.1	80.5847	47.1	74.4193	21.195	100	21.195	100	2.5434	100	2.5434	100	47.1	20.8639	47.1	10.926	47.1	8.27381	47.1	5.34074	47.1	0.394474	47.1	3.13963e-05	47.1	0.224393	47.1	0.00230538
47.2	99.348	47.2	99.6902	47.2	79.9333	47.2	73.4774	21.24	100	21.24	100	2.5488	100	2.5488	100	47.2	20.2522	47.2	10.6633	47.2	8.05974	47.2	5.21284	47.2	0.374875	47.2	1.27447e-05	47.2	0.213098	47.2	0.00205882
47.3	99.2439	47.3	99.651	47.3	79.293	47.3	72.5532	21.285	100	21.285	100	2.5542	100	2.5542	100	47.3	19.642	47.3	10.4034	47.3	7.85405	47.3	5.08686	47.3	0.356167	47.3	6.15697e-06	47.3	0.202251	47.3	0.00182844
47.4	99.1323	47.4	99.6071	47.4	78.6622	47.4	71.642	21.33	100	21.33	100	2.5596	100	2.5596	100	47.4	19.0286	47.4	10.1448	47.4	7.65669	47.4	4.96216	47.4	0.338297	47.4	0	47.4	0.191637	47.4	0.00160304
47.5	99.008	47.5	99.5583	47.5	78.0317	47.5	70.7382	21.375	100	21.375	100	2.565	100	2.565	100	47.5	18.4291	47.5	9.89222	47.5	7.46119	47.5	4.84041	47.5	0.321225	47.5	0	47.5	0.180936	47.5	0.00138124
47.6	98.8764	47.6	99.5031	47.6	77.4086	47.6	69.8382	21.42	100	21.42	100	2.5704	100	2.5704	100	47.6	17.8258	47.6	9.64187	47.6	7.26869	47.6	4.72156	47.6	0.30501	47.6	0	47.6	0.17059	47.6	0.00116399
47.7	98.7321	47.7	99.4386	47.7	76.7867	47.7	68.9389	21.465	100	21.465	100	2.5758	100	2.5758	100	47.7	17.2307	47.7	9.39112	47.7	7.07631	47.7	4.60461	47.7	0.289419	47.7	0	47.7	0.160645	47.7	0.000983233
47.8	98.578	47.8	99.3647	47.8	76.1644	47.8	68.0361	21.51	100	21.51	100	2.5812	100	2.5812	100	47.8	16.643	47.8	9.14282	47.8	6.87889	47.8	4.49142	47.8	0.275047	47.8	0	47.8	0.151442	47.8	0.000822503
47.9	98.4064	47.9	99.2814	47.9	75.5376	47.9	67.1233	21.555	100	21.555	100	2.5866	100	2.5866	100	47.9	16.063	47.9	8.89463	47.9	6.67923	47.9	4.37937	47.9	0.260951	47.9	0	47.9	0.143246	47.9	0.0006697
48	98.2172	48	99.1872	48	74.9065	48	66.2016	21.6	100	21.6	100	2.592	100	2.592	100	48	15.4921	48	8.6489	48	6.46989	48	4.26913	48	0.247766	48	0	48	0.135586	48	0.000530353
48.1	98.0036	48.1	99.0805	48.1	74.264	48.1	65.266	21.645	100	21.645	100	2.5974	100	2.5974	100	48.1	14.9253	48.1	8.40363	48.1	6.26032	48.1	4.16105	48.1	0.235025	48.1	0	48.1	0.128456	48.1	0.00042338
48.2	97.7668	48.2	98.958	48.2	73.6051	48.2	64.3142	21.69	100	21.69	100	2.6028	100	2.6028	100	48.2	14.366	48.2	8.15997	48.2	6.05945	48.2	4.05618	48.2	0.222632	48.2	0	48.2	0.121525	48.2	0.000337827
48.3	97.5021	48.3	98.8183	48.3	72.9211	48.3	63.3458	21.735	100	21.735	100	2.6082	100	2.6082	100	48.3	13.8229	48.3	7.91659	48.3	5.8623	48.3	3.95398	48.3	0.210546	48.3	0	48.3	0.115573	48.3	0.000263403
48.4	97.2052	48.4	98.6571	48.4	72.198	48.4	62.3606	21.78	100	21.78	100	2.6136	100	2.6136	100	48.4	13.2846	48.4	7.6752	48.4	5.66765	48.4	3.85355	48.4	0.198925	48.4	0	48.4	0.109978	48.4	0.000201667
48.5	96.8578	48.5	98.472	48.5	71.4215	48.5	61.356	21.825	100	21.825	100	2.619	100	2.619	100	48.5	12.7496	48.5	7.43366	48.5	5.47773	48.5	3.75354	48.5	0.187239	48.5	0	48.5	0.104734	48.5	0.000140639
48.6	96.458	48.6	98.2577	48.6	70.5945	48.6	60.3283	21.87	100	21.87	100	2.6244	100	2.6244	100	48.6	12.2259	48.6	7.19156	48.6	5.28519	48.6	3.65418	48.6	0.176073	48.6	0	48.6	0.0998706	48.6	8.9643e-05
48.7	96.0286	48.7	98.0109	48.7	69.7191	48.7	59.2757	21.915	100	21.915	100	2.6298	100	2.6298	100	48.7	11.7034	48.7	6.95313	48.7	5.09329	48.7	3.55572	48.7	0.164935	48.7	0	48.7	0.0952954	48.7	5.7144e-05
48.8	95.5552	48.8	97.7305	48.8	68.791	48.8	58.1989	21.96	100	21.96	100	2.6352	100	2.6352	100	48.8	11.1801	48.8	6.71433	48.8	4.90209	48.8	3.45899	48.8	0.154335	48.8	0	48.8	0.0908034	48.8	3.14806e-05
48.9	95.0231	48.9	97.4091	48.9	67.8112	48.9	57.0989	22.005	100	22.005	100	2.6406	100	2.6406	100	48.9	10.6592	48.9	6.47578	48.9	4.70893	48.9	3.36474	48.9	0.143779	48.9	0	48.9	0.0866489	48.9	1.72592e-05
49	94.4156	49	97.0425	49	66.7761	49	55.976	22.05	100	22.05	100	2.646	100	2.646	100	49	10.14	49	6.23911	49	4.51291	49	3.27374	49	0.133094	49	0	49	0.0827773	49	7.57293e-06
49.1	93.7479	49.1	96.6213	49.1	65.701	49.1	54.8262	22.095	100	22.095	100	2.6514	100	2.6514	100	49.1	9.62099	49.1	6.00833	49.1	4.31463	49.1	3.18557	49.1	0.123257	49.1	0	49.1	0.079214	49.1	2.00423e-06
49.2	93.0116	49.2	96.1359	49.2	64.5776	49.2	53.6503	22.14	100	22.14	100	2.6568	100	2.6568	100	49.2	9.11008	49.2	5.78315	49.2	4.12751	49.2	3.09912	49.2	0.113646	49.2	0	49.2	0.075839	49.2	0
49.3	92.1486	49.3	95.5806	49.3	63.3764	49.3	52.4479	22.185	100	22.185	100	2.6622	100	2.6622	100	49.3	8.61358	49.3	5.56268	49.3	3.94983	49.3	3.01375	49.3	0.1042	49.3	0	49.3	0.0724592	49.3	0
49.4	91.1551	49.4	94.9462	49.4	62.085	49.4	51.2144	22.23	100	22.23	100	2.6676	100	2.6676	100	49.4	8.12577	49.4	5.34669	49.4	3.78235	49.4	2.92821	49.4	0.0951801	49.4	0	49.4	0.0690084	49.4	0
49.5	90.0319	49.5	94.2129	49.5	60.7087	49.5	49.945	22.275	100	22.275	100	2.673	100	2.673	100	49.5	7.64836	49.5	5.13282	49.5	3.61268	49.5	2.83948	49.5	0.0864825	49.5	0	49.5	0.0654183	49.5	0
49.6	88.758	49.6	93.3588	49.6	59.2448	49.6	48.6364	22.32	100	22.32	100	2.6784	100	2.6784	100	49.6	7.1768	49.6	4.92202	49.6	3.44719	49.6	2.74868	49.6	0.0786216	49.6	0	49.6	0.0618326	49.6	0
49.7	87.3267	49.7	92.3666	49.7	57.6854	49.7	47.2876	22.365	100	22.365	100	2.6838	100	2.6838	100	49.7	6.71392	49.7	4.71628	49.7	3.28574	49.7	2.65749	49.7	0.0705392	49.7	0	49.7	0.0580271	49.7	0
49.8	85.6959	49.8	91.2254	49.8	56.0173	49.8	45.894	22.41	100	22.41	100	2.6892	100	2.6892	100	49.8	6.25393	49.8	4.51067	49.8	3.1211	49.8	2.56336	49.8	0.0630048	49.8	0	49.8	0.054096	49.8	0
49.9	83.8845	49.9	89.9168	49.9	54.2594	49.9	44.4491	22.455	100	22.455	100	2.6946	100	2.6946	100	49.9	5.80457	49.9	4.30317	49.9	2.95317	49.9	2.46904	49.9	0.0554798	49.9	0	49.9	0.049929	49.9	0
50	81.8587	50	88.4032	50	52.4101	50	42.9447	22.5	100	22.5	100	2.7	100	2.7	100	50	5.35511	50	4.09872	50	2.78541	50	2.37453	50	0.0478948	50	0	50	0.0454587	50	0
50.1	79.5874	50.1	86.6436	50.1	50.4595	50.1	41.3699	22.545	100	22.545	100	2.7054	100	2.7054	100	50.1	4.92244	50.1	3.89517	50.1	2.61379	50.1	2.27695	50.1	0.0412414	50.1	0	50.1	0.0399487	50.1	0
50.2	77.113	50.2	84.591	50.2	48.4254	50.2	39.7115	22.59	100	22.59	100	2.7108	100	2.7108	100	50.2	4.50793	50.2	3.68492	50.2	2.43777	50.2	2.17597	50.2	0.0350506	50.2	0	50.2	0.0328609	50.2	0
50.3	74.5023	50.3	82.1849	50.3	46.3475	50.3	37.9521	22.635	100	22.635	100	2.7162	100	2.7162	100	50.3	4.10981	50.3	3.47123	50.3	2.25898	50.3	2.06958	50.3	0.0288972	50.3	0	50.3	0.0271603	50.3	0
50.4	71.785	50.4	79.3653	50.4	44.2357	50.4	36.0761	22.68	100	22.68	100	2.7216	100	2.7216	100	50.4	3.72558	50.4	3.25242	50.4	2.07961	50.4	1.95925	50.4	0.02258	50.4	0	50.4	0.0221618	50.4	0
50.5	68.9547	50.5	76.0688	50.5	42.0817	50.5	34.0712	22.725	100	22.725	100	2.727	100	2.727	100	50.5	3.36461	50.5	3.02793	50.5	1.90648	50.5	1.84637	50.5	0.0166585	50.5	0	50.5	0.0179065	50.5	0
50.6	66.0098	50.6	72.2382	50.6	39.891	50.6	31.9215	22.77	100	22.77	100	2.7324	100	2.7324	100	50.6	3.02556	50.6	2.80342	50.6	1.74393	50.6	1.7275	50.6	0.0110154	50.6	0	50.6	0.0143433	50.6	0
50.7	62.9492	50.7	67.8293	50.7	37.6714	50.7	29.6155	22.815	100	22.815	100	2.7378	100	2.7378	100	50.7	2.69942	50.7	2.57509	50.7	1.59236	50.7	1.60219	50.7	0.00618476	50.7	0	50.7	0.0111542	50.7	0
50.8	59.73	50.8	62.8439	50.8	35.4057	50.8	27.1568	22.86	100	22.86	100	2.7432	100	2.7432	100	50.8	2.38515	50.8	2.34427	50.8	1.44243	50.8	1.46983	50.8	0.00265176	50.8	0	50.8	0.0087463	50.8	0
50.9	56.3612	50.9	57.3163	50.9	33.0881	50.9	24.5642	22.905	100	22.905	100	2.7486	100	2.7486	100	50.9	2.08156	50.9	2.11295	50.9	1.29998	50.9	1.33166	50.9	0.000445032	50.9	0	50.9	0.00609537	50.9	0
51	52.8326	51	51.3976	51	30.7101	51	21.8968	22.95	100	22.95	100	2.754	100	2.754	100	51	1.80009	51	1.88681	51	1.16996	51	1.19297	51	0	51	0	51	0.00342933	51	0
51.1	49.1468	51.1	45.2803	51.1	28.2896	51.1	19.2178	22.995	100	22.995	100	2.7594	100	2.7594	100	51.1	1.52759	51.1	1.67066	51.1	1.04976	51.1	1.05376	51.1	0	51.1	0	51.1	0.00136139	51.1	0
51.2	45.4043	51.2	39.2173	51.2	25.8913	51.2	16.6128	23.04	100	23.04	100	2.7648	100	2.7648	100	51.2	1.2677	51.2	1.46674	51.2	0.937239	51.2	0.91934	51.2	0	51.2	0	51.2	0.000324371	51.2	0
51.3	41.7041	51.3	33.4463	51.3	23.5567	51.3	14.1661	23.085	100	23.085	100	2.7702	100	2.7702	100	51.3	1.0293	51.3	1.27846	51.3	0.828108	51.3	0.79028	51.3	0	51.3	0	51.3	0	51.3	0
51.4	38.1135	51.4	28.1535	51.4	21.3155	51.4	11.9339	23.13	100	23.13	100	2.7756	100	2.7756	100	51.4	0.817354	51.4	1.10352	51.4	0.723667	51.4	0.667851	51.4	0	51.4	0	51.4	0	51.4	0
51.5	34.6498	51.5	23.4569	51.5	19.1698	51.5	9.95385	23.175	100	23.175	100	2.781	100	2.781	100	51.5	0.637123	51.5	0.942194	51.5	0.626326	51.5	0.562632	51.5	0	51.5	0	51.5	0	51.5	0
51.6	31.3907	51.6	19.4272	51.6	17.1478	51.6	8.249	23.22	100	23.22	100	2.7864	100	2.7864	100	51.6	0.49449	51.6	0.79941	51.6	0.53955	51.6	0.467685	51.6	0	51.6	0	51.6	0	51.6	0
51.7	28.3001	51.7	16.0161	51.7	15.2521	51.7	6.79969	23.265	100	23.265	100	2.7918	100	2.7918	100	51.7	0.391788	51.7	0.673419	51.7	0.462577	51.7	0.387718	51.7	0	51.7	0	51.7	0	51.7	0
51.8	25.3023	51.8	13.1432	51.8	13.4575	51.8	5.57258	23.31	100	23.31	100	2.7972	100	2.7972	100	51.8	0.317179	51.8	0.561347	51.8	0.390883	51.8	0.320046	51.8	0	51.8	0	51.8	0	51.8	0
51.9	22.3761	51.9	10.7329	51.9	11.7564	51.9	4.54011	23.355	100	23.355	100	2.8026	100	2.8026	100	51.9	0.260227	51.9	0.462606	51.9	0.322246	51.9	0.26083	51.9	0	51.9	0	51.9	0	51.9	0
52	19.5388	52	8.73387	52	10.1608	52	3.68253	23.4	100	23.4	100	2.808	100	2.808	100	52	0.215755	52	0.376542	52	0.255455	52	0.210666	52	0	52	0	52	0	52	0
52.1	16.8372	52.1	7.07548	52.1	8.67307	52.1	2.971	23.445	100	23.445	100	2.8134	100	2.8134	100	52.1	0.180517	52.1	0.304416	52.1	0.202172	52.1	0.170129	52.1	0	52.1	0	52.1	0	52.1	0
52.2	14.2933	52.2	5.69498	52.2	7.31007	52.2	2.38038	23.49	100	23.49	100	2.8188	100	2.8188	100	52.2	0.150616	52.2	0.244549	52.2	0.15443	52.2	0.137565	52.2	0	52.2	0	52.2	0	52.2	0
52.3	11.8947	52.3	4.55683	52.3	6.07385	52.3	1.89654	23.535	100	23.535	100	2.8242	100	2.8242	100	52.3	0.121125	52.3	0.195456	52.3	0.111391	52.3	0.111546	52.3	0	52.3	0	52.3	0	52.3	0
52.4	9.67927	52.4	3.61504	52.4	4.97314	52.4	1.50015	23.58	100	23.58	100	2.8296	100	2.8296	100	52.4	0.0921292	52.4	0.155249	52.4	0.0687806	52.4	0.0913275	52.4	0	52.4	0	52.4	0	52.4	0
52.5	7.73249	52.5	2.84112	52.5	4.01868	52.5	1.17654	23.625	100	23.625	100	2.835	100	2.835	100	52.5	0.0664019	52.5	0.122308	52.5	0.0260648	52.5	0.0745434	52.5	0	52.5	0	52.5	0	52.5	0
52.6	6.03656	52.6	2.21288	52.6	3.17502	52.6	0.915765	23.67	100	23.67	100	2.8404	100	2.8404	100	52.6	0.0447855	52.6	0.0948797	52.6	0.00130008	52.6	0.0609205	52.6	0	52.6	0	52.6	0	52.6	0
52.7	4.59141	52.7	1.70917	52.7	2.44153	52.7	0.707988	23.715	100	23.715	100	2.8458	100	2.8458	100	52.7	0.0287822	52.7	0.0714084	52.7	0.00023362	52.7	0.0497813	52.7	0	52.7	0	52.7	0	52.7	0
52.8	3.38618	52.8	1.30545	52.8	1.82066	52.8	0.542722	23.76	100	23.76	100	2.8512	100	2.8512	100	52.8	0.0142058	52.8	0.0505828	52.8	0	52.8	0.0402761	52.8	0	52.8	0	52.8	0	52.8	0
52.9	2.41689	52.9	0.984843	52.9	1.30767	52.9	0.412376	23.805	100	23.805	100	2.8566	100	2.8566	100	52.9	0.00330037	52.9	0.0351341	52.9	0	52.9	0.0324928	52.9	0	52.9	0	52.9	0	52.9	0
53	1.67213	53	0.733215	53	0.909201	53	0.310415	23.85	100	23.85	100	2.862	100	2.862	100	53	3.9415e-05	53	0.0240676	53	0	53	0.0254694	53	0	53	0	53	0	53	0
53.1	1.14232	53.1	0.539323	53.1	0.624331	53.1	0.230624	23.895	100	23.895	100	2.8674	100	2.8674	100	53.1	0	53.1	0.0161597	53.1	0	53.1	0.018345	53.1	0	53.1	0	53.1	0	53.1	0
53.2	0.774258	53.2	0.391833	53.2	0.425519	53.2	0.168246	23.94	100	23.94	100	2.8728	100	2.8728	100	53.2	0	53.2	0.0106043	53.2	0	53.2	0.0128732	53.2	0	53.2	0	53.2	0	53.2	0
53.3	0.517896	53.3	0.279816	53.3	0.285882	53.3	0.121119	23.985	100	23.985	100	2.8782	100	2.8782	100	53.3	0	53.3	0.00667554	53.3	0	53.3	0.00869037	53.3	0	53.3	0	53.3	0	53.3	0
53.4	0.336342	53.4	0.195157	53.4	0.185941	53.4	0.0857974	24.03	100	24.03	100	2.8836	100	2.8836	100	53.4	0	53.4	0.00345074	53.4	0	53.4	0.00633849	53.4	0	53.4	0	53.4	0	53.4	0
53.5	0.209496	53.5	0.133325	53.5	0.116345	53.5	0.0601141	24.075	100	24.075	100	2.889	100	2.889	100	53.5	0	53.5	0.00124052	53.5	0	53.5	0.00471224	53.5	0	53.5	0	53.5	0	53.5	0
53.6	0.123108	53.6	0.0917142	53.6	0.0688069	53.6	0.042744	24.12	100	24.12	100	2.8944	100	2.8944	100	53.6	0	53.6	0.00032811	53.6	0	53.6	0.00351601	53.6	0	53.6	0	53.6	0	53.6	0
53.7	0.0710861	53.7	0.0630224	53.7	0.0391763	53.7	0.0305192	24.165	100	24.165	100	2.8998	100	2.8998	100	53.7	0	53.7	3.21529e-05	53.7	0	53.7	0.00262793	53.7	0	53.7	0	53.7	0	53.7	0
53.8	0.0450567	53.8	0.0422779	53.8	0.0235014	53.8	0.0214729	24.21	100	24.21	100	2.9052	100	2.9052	100	53.8	0	53.8	1.27549e-07	53.8	0	53.8	0.00198769	53.8	0	53.8	0	53.8	0	53.8	0
53.9	0.0311332	53.9	0.0287061	53.9	0.0155061	53.9	0.0151971	24.255	100	24.255	100	2.9106	100	2.9106	100	53.9	0	53.9	0	53.9	0	53.9	0.00148329	53.9	0	53.9	0	53.9	0	53.9	0
54	0.0218119	54	0.0194121	54	0.0102804	54	0.0106334	24.3	100	24.3	100	2.916	100	2.916	100	54	0	54	0	54	0	54	0.0010978	54	0	54	0	54	0	54	0
54.1	0.0155933	54.1	0.0127341	54.1	0.00686088	54.1	0.00719213	24.345	100	24.345	100	2.9214	100	2.9214	100	54.1	0	54.1	0	54.1	0	54.1	0.000734172	54.1	0	54.1	0	54.1	0	54.1	0
54.2	0.0119629	54.2	0.00822309	54.2	0.004903	54.2	0.00478163	24.39	100	24.39	100	2.9268	100	2.9268	100	54.2	0	54.2	0	54.2	0	54.2	0.000463828	54.2	0	54.2	0	54.2	0	54.2	0
54.3	0.00948733	54.3	0.00503842	54.3	0.0037265	54.3	0.00299671	24.435	100	24.435	100	2.9322	100	2.9322	100	54.3	0	54.3	0	54.3	0	54.3	0.000225026	54.3	0	54.3	0	54.3	0	54.3	0
54.4	0.006585	54.4	0.00307351	54.4	0.00255152	54.4	0.00184674	24.48	100	24.48	100	2.9376	100	2.9376	100	54.4	0	54.4	0	54.4	0	54.4	6.79817e-05	54.4	0	54.4	0	54.4	0	54.4	0
54.5	0.00396753	54.5	0.00211323	54.5	0.00155722	54.5	0.00125189	24.525	100	24.525	100	2.943	100	2.943	100	54.5	0	54.5	0	54.5	0	54.5	9.49059e-06	54.5	0	54.5	0	54.5	0	54.5	0
54.6	0.00250949	54.6	0.00144653	54.6	0.00097767	54.6	0.000829853	24.57	100	24.57	100	2.9484	100	2.9484	100	54.6	0	54.6	0					54.6	0	54.6	0	54.6	0	54.6	0
54.7	0.00192295	54.7	0.000948059	54.7	0.000713533	54.7	0.00052459	24.615	100	24.615	100	2.9538	100	2.9538	100	54.7	0	54.7	0					54.7	0	54.7	0	54.7	0	54.7	0
54.8	0.00140265	54.8	0.000619215	54.8	0.00049439	54.8	0.000338203	24.66	100	24.66	100	2.9592	100	2.9592	100	54.8	0	54.8	0					54.8	0	54.8	0	54.8	0	54.8	0
54.9	0.000944623	54.9	0.000399347	54.9	0.000317473	54.9	0.000217966	24.705	100	24.705	100	2.9646	100	2.9646	100	54.9	0	54.9	0					54.9	0	54.9	0	54.9	0	54.9	0
55	0.000557617	55	0.000209004	55	0.00018357	55	0.000114076	24.75	100	24.75	100	2.97	100	2.97	100	55	0	55	0					55	0	55	0	55	0	55	0
55.1	0.000226851	55.1	8.85127e-05	55.1	7.45663e-05	55.1	4.83107e-05	24.795	100	24.795	100	2.9754	100	2.9754	100	55.1	0	55.1	0					55.1	0	55.1	0	55.1	0	55.1	0
55.2	7.38023e-05	55.2	2.86205e-05	55.2	2.42591e-05	55.2	1.56212e-05	24.84	100	24.84	100	2.9808	100	2.9808	100	55.2	0	55.2	0					55.2	0	55.2	0	55.2	0	55.2	0
55.3	1.49139e-06	55.3	3.44683e-06	55.3	4.90227e-07	55.3	1.8813e-06	24.885	100	24.885	100	2.9862	100	2.9862	100	55.3	0	55.3	0					55.3	0	55.3	0	55.3	0	55.3	0
								24.93	100	24.93	100	2.9916	100	2.9916	100
								24.975	100	24.975	100	2.997	100	2.997	100
								25.02	100	25.02	100	3.0024	100	3.0024	100
								25.065	100	25.065	100	3.0078	100	3.0078	100
								25.11	100	25.11	100	3.0132	100	3.0132	100
								25.155	100	25.155	100	3.0186	100	3.0186	100
								25.2	100	25.2	100	3.024	100	3.024	100
								25.245	100	25.245	100	3.0294	100	3.0294	100
								25.29	100	25.29	100	3.0348	100	3.0348	100
								25.335	100	25.335	100	3.0402	100	3.0402	100
								25.38	100	25.38	100	3.0456	100	3.0456	100
								25.425	100	25.425	100	3.051	100	3.051	100
								25.47	100	25.47	100	3.0564	100	3.0564	100
								25.515	100	25.515	100	3.0618	100	3.0618	100
								25.56	100	25.56	100	3.0672	100	3.0672	100
								25.605	100	25.605	100	3.0726	100	3.0726	100
								25.65	100	25.65	100	3.078	100	3.078	100
								25.695	100	25.695	100	3.0834	100	3.0834	100
								25.74	100	25.74	100	3.0888	100	3.0888	100
								25.785	100	25.785	100	3.0942	100	3.0942	100
								25.83	100	25.83	100	3.0996	100	3.0996	100
								25.875	100	25.875	100	3.105	100	3.105	100
								25.92	100	25.92	100	3.1104	100	3.1104	100
								25.965	100	25.965	100	3.1158	100	3.1158	100
								26.01	100	26.01	100	3.1212	100	3.1212	100
								26.055	100	26.055	100	3.1266	100	3.1266	100
								26.1	100	26.1	100	3.132	100	3.132	100
								26.145	100	26.145	100	3.1374	100	3.1374	100
								26.19	100	26.19	100	3.1428	100	3.1428	100
								26.235	100	26.235	100	3.1482	100	3.1482	100
								26.28	100	26.28	100	3.1536	100	3.1536	100
								26.325	100	26.325	100	3.159	100	3.159	100
								26.37	100	26.37	100	3.1644	100	3.1644	100
								26.415	100	26.415	100	3.1698	100	3.1698	100
								26.46	100	26.46	100	3.1752	100	3.1752	100
								26.505	100	26.505	100	3.1806	100	3.1806	100
								26.55	100	26.55	100	3.186	100	3.186	100
								26.595	100	26.595	100	3.1914	100	3.1914	100
								26.64	100	26.64	100	3.1968	100	3.1968	100
								26.685	100	26.685	100	3.2022	100	3.2022	100
								26.73	100	26.73	100	3.2076	100	3.2076	100
								26.775	100	26.775	100	3.213	100	3.213	100
								26.82	100	26.82	100	3.2184	100	3.2184	100
								26.865	100	26.865	100	3.2238	100	3.2238	100
								26.91	100	26.91	100	3.2292	100	3.2292	100
								26.955	100	26.955	100	3.2346	100	3.2346	100
								27	100	27	100	3.24	100	3.24	100
								27.045	100	27.045	100	3.2454	100	3.2454	100
								27.09	100	27.09	100	3.2508	100	3.2508	100
								27.135	100	27.135	100	3.2562	100	3.2562	100
								27.18	100	27.18	100	3.2616	100	3.2616	100
								27.225	100	27.225	100	3.267	100	3.267	100
								27.27	100	27.27	100	3.2724	100	3.2724	100
								27.315	100	27.315	100	3.2778	100	3.2778	100
								27.36	100	27.36	100	3.2832	100	3.2832	100
								27.405	100	27.405	100	3.2886	100	3.2886	100
								27.45	100	27.45	100	3.294	100	3.294	100
								27.495	100	27.495	100	3.2994	100	3.2994	100
								27.54	100	27.54	100	3.3048	100	3.3048	100
								27.585	100	27.585	100	3.3102	100	3.3102	100
								27.63	100	27.63	100	3.3156	100	3.3156	100
								27.675	100	27.675	100	3.321	100	3.321	100
								27.72	100	27.72	100	3.3264	100	3.3264	100
								27.765	100	27.765	100	3.3318	100	3.3318	100
								27.81	100	27.81	100	3.3372	100	3.3372	100
								27.855	100	27.855	100	3.3426	100	3.3426	100
								27.9	100	27.9	100	3.348	100	3.348	100
								27.945	100	27.945	100	3.3534	100	3.3534	100
								27.99	100	27.99	100	3.3588	100	3.3588	100
								28.035	100	28.035	100	3.3642	100	3.3642	100
								28.08	100	28.08	100	3.3696	100	3.3696	100
								28.125	100	28.125	100	3.375	100	3.375	100
								28.17	100	28.17	100	3.3804	100	3.3804	100
								28.215	100	28.215	100	3.3858	100	3.3858	100
								28.26	100	28.26	100	3.3912	100	3.3912	100
								28.305	100	28.305	100	3.3966	100	3.3966	100
								28.35	100	28.35	100	3.402	100	3.402	100
								28.395	100	28.395	100	3.4074	100	3.4074	100
								28.44	100	28.44	100	3.4128	100	3.4128	100
								28.485	100	28.485	100	3.4182	100	3.4182	100
								28.53	100	28.53	100	3.4236	100	3.4236	100
								28.575	100	28.575	100	3.429	100	3.429	100
								28.62	100	28.62	100	3.4344	100	3.4344	100
								28.665	100	28.665	100	3.4398	100	3.4398	100
								28.71	100	28.71	100	3.4452	100	3.4452	100
								28.755	100	28.755	100	3.4506	100	3.4506	100
								28.8	100	28.8	100	3.456	100	3.456	100
								28.845	100	28.845	100	3.4614	100	3.4614	100
								28.89	100	28.89	100	3.4668	100	3.4668	100
								28.935	100	28.935	100	3.4722	100	3.4722	100
								28.98	100	28.98	100	3.4776	100	3.4776	100
								29.025	100	29.025	100	3.483	100	3.483	100
								29.07	100	29.07	100	3.4884	100	3.4884	100
								29.115	100	29.115	100	3.4938	100	3.4938	100
								29.16	100	29.16	100	3.4992	100	3.4992	100
								29.205	100	29.205	100	3.5046	100	3.5046	100
								29.25	100	29.25	100	3.51	100	3.51	100
								29.295	100	29.295	100	3.5154	100	3.5154	100
								29.34	100	29.34	100	3.5208	100	3.5208	100
								29.385	100	29.385	100	3.5262	100	3.5262	99.9999
								29.43	100	29.43	100	3.5316	100	3.5316	99.9999
								29.475	100	29.475	100	3.537	100	3.537	99.9999
								29.52	100	29.52	100	3.5424	100	3.5424	99.9999
								29.565	100	29.565	100	3.5478	100	3.5478	99.9999
								29.61	100	29.61	100	3.5532	100	3.5532	99.9999
								29.655	100	29.655	100	3.5586	100	3.5586	99.9999
								29.7	100	29.7	100	3.564	100	3.564	99.9999
								29.745	100	29.745	100	3.5694	100	3.5694	99.9999
								29.79	100	29.79	100	3.5748	100	3.5748	99.9999
								29.835	100	29.835	100	3.5802	100	3.5802	99.9999
								29.88	100	29.88	100	3.5856	100	3.5856	99.9999
								29.925	100	29.925	100	3.591	100	3.591	99.9999
								29.97	100	29.97	100	3.5964	100	3.5964	99.9999
								30.015	100	30.015	100	3.6018	100	3.6018	99.9999
								30.06	100	30.06	100	3.6072	100	3.6072	99.9999
								30.105	100	30.105	100	3.6126	100	3.6126	99.9999
								30.15	100	30.15	100	3.618	100	3.618	99.9998
								30.195	100	30.195	100	3.6234	100	3.6234	99.9998
								30.24	100	30.24	100	3.6288	100	3.6288	99.9998
								30.285	100	30.285	100	3.6342	100	3.6342	99.9998
								30.33	100	30.33	100	3.6396	100	3.6396	99.9998
								30.375	100	30.375	100	3.645	100	3.645	99.9998
								30.42	100	30.42	100	3.6504	100	3.6504	99.9998
								30.465	100	30.465	100	3.6558	100	3.6558	99.9998
								30.51	100	30.51	100	3.6612	100	3.6612	99.9998
								30.555	100	30.555	100	3.6666	100	3.6666	99.9998
								30.6	100	30.6	100	3.672	100	3.672	99.9998
								30.645	100	30.645	100	3.6774	100	3.6774	99.9998
								30.69	100	30.69	100	3.6828	100	3.6828	99.9997
								30.735	100	30.735	100	3.6882	100	3.6882	99.9997
								30.78	100	30.78	100	3.6936	100	3.6936	99.9997
								30.825	100	30.825	100	3.699	100	3.699	99.9997
								30.87	100	30.87	100	3.7044	100	3.7044	99.9997
								30.915	100	30.915	100	3.7098	100	3.7098	99.9997
								30.96	100	30.96	100	3.7152	100	3.7152	99.9997
								31.005	100	31.005	100	3.7206	100	3.7206	99.9997
								31.05	100	31.05	100	3.726	100	3.726	99.9997
								31.095	100	31.095	100	3.7314	100	3.7314	99.9997
								31.14	100	31.14	100	3.7368	100	3.7368	99.9996
								31.185	100	31.185	100	3.7422	100	3.7422	99.9996
								31.23	100	31.23	100	3.7476	100	3.7476	99.9996
								31.275	100	31.275	100	3.753	100	3.753	99.9996
								31.32	100	31.32	100	3.7584	100	3.7584	99.9996
								31.365	100	31.365	100	3.7638	100	3.7638	99.9996
								31.41	100	31.41	100	3.7692	100	3.7692	99.9996
								31.455	100	31.455	100	3.7746	100	3.7746	99.9996
								31.5	100	31.5	100	3.78	100	3.78	99.9995
								31.545	100	31.545	100	3.7854	100	3.7854	99.9995
								31.59	100	31.59	100	3.7908	100	3.7908	99.9995
								31.635	100	31.635	100	3.7962	100	3.7962	99.9995
								31.68	100	31.68	100	3.8016	100	3.8016	99.9995
								31.725	100	31.725	100	3.807	100	3.807	99.9995
								31.77	100	31.77	100	3.8124	100	3.8124	99.9995
								31.815	100	31.815	100	3.8178	100	3.8178	99.9995
								31.86	100	31.86	100	3.8232	100	3.8232	99.9994
								31.905	100	31.905	100	3.8286	100	3.8286	99.9994
								31.95	100	31.95	100	3.834	100	3.834	99.9994
								31.995	100	31.995	100	3.8394	100	3.8394	99.9994
								32.04	100	32.04	100	3.8448	100	3.8448	99.9994
								32.085	100	32.085	100	3.8502	100	3.8502	99.9994
								32.13	100	32.13	100	3.8556	100	3.8556	99.9993
								32.175	100	32.175	100	3.861	100	3.861	99.9993
								32.22	100	32.22	100	3.8664	100	3.8664	99.9993
								32.265	100	32.265	100	3.8718	100	3.8718	99.9993
								32.31	100	32.31	100	3.8772	100	3.8772	99.9993
								32.355	100	32.355	100	3.8826	100	3.8826	99.9993
								32.4	100	32.4	100	3.888	100	3.888	99.9992
								32.445	100	32.445	100	3.8934	100	3.8934	99.9992
								32.49	100	32.49	100	3.8988	100	3.8988	99.9992
								32.535	100	32.535	100	3.9042	100	3.9042	99.9992
								32.58	100	32.58	100	3.9096	100	3.9096	99.9992
								32.625	100	32.625	100	3.915	100	3.915	99.9992
								32.67	100	32.67	100	3.9204	100	3.9204	99.9991
								32.715	100	32.715	100	3.9258	100	3.9258	99.9991
								32.76	100	32.76	100	3.9312	100	3.9312	99.9991
								32.805	100	32.805	100	3.9366	100	3.9366	99.9991
								32.85	100	32.85	100	3.942	100	3.942	99.9991
								32.895	100	32.895	100	3.9474	100	3.9474	99.999
								32.94	100	32.94	100	3.9528	100	3.9528	99.999
								32.985	100	32.985	100	3.9582	100	3.9582	99.999
								33.03	100	33.03	100	3.9636	100	3.9636	99.999
								33.075	100	33.075	100	3.969	100	3.969	99.9989
								33.12	100	33.12	100	3.9744	100	3.9744	99.9989
								33.165	100	33.165	100	3.9798	100	3.9798	99.9989
								33.21	100	33.21	100	3.9852	100	3.9852	99.9989
								33.255	100	33.255	100	3.9906	100	3.9906	99.9988
								33.3	100	33.3	100	3.996	100	3.996	99.9988
								33.345	100	33.345	100	4.0014	100	4.0014	99.9988
								33.39	100	33.39	99.9999	4.0068	100	4.0068	99.9988
								33.435	100	33.435	99.9999	4.0122	100	4.0122	99.9987
								33.48	100	33.48	99.9999	4.0176	100	4.0176	99.9987
								33.525	100	33.525	99.9999	4.023	100	4.023	99.9987
								33.57	100	33.57	99.9999	4.0284	100	4.0284	99.9986
								33.615	100	33.615	99.9999	4.0338	100	4.0338	99.9986
								33.66	100	33.66	99.9999	4.0392	100	4.0392	99.9986
								33.705	100	33.705	99.9999	4.0446	100	4.0446	99.9985
								33.75	100	33.75	99.9998	4.05	100	4.05	99.9985
								33.795	100	33.795	99.9998	4.0554	100	4.0554	99.9984
								33.84	100	33.84	99.9998	4.0608	100	4.0608	99.9984
								33.885	100	33.885	99.9998	4.0662	100	4.0662	99.9984
								33.93	100	33.93	99.9998	4.0716	100	4.0716	99.9983
								33.975	100	33.975	99.9997	4.077	100	4.077	99.9983
								34.02	100	34.02	99.9997	4.0824	100	4.0824	99.9982
								34.065	100	34.065	99.9997	4.0878	100	4.0878	99.9982
								34.11	100	34.11	99.9996	4.0932	100	4.0932	99.9981
								34.155	100	34.155	99.9996	4.0986	100	4.0986	99.9981
								34.2	100	34.2	99.9996	4.104	100	4.104	99.998
								34.245	100	34.245	99.9995	4.1094	100	4.1094	99.998
								34.29	100	34.29	99.9995	4.1148	100	4.1148	99.9979
								34.335	100	34.335	99.9994	4.1202	100	4.1202	99.9979
								34.38	100	34.38	99.9994	4.1256	100	4.1256	99.9978
								34.425	100	34.425	99.9994	4.131	100	4.131	99.9978
								34.47	100	34.47	99.9993	4.1364	100	4.1364	99.9977
								34.515	100	34.515	99.9992	4.1418	100	4.1418	99.9976
								34.56	100	34.56	99.9992	4.1472	100	4.1472	99.9976
								34.605	100	34.605	99.9991	4.1526	100	4.1526	99.9975
								34.65	100	34.65	99.9991	4.158	100	4.158	99.9975
								34.695	100	34.695	99.999	4.1634	100	4.1634	99.9974
								34.74	100	34.74	99.9989	4.1688	100	4.1688	99.9973
								34.785	100	34.785	99.9989	4.1742	100	4.1742	99.9973
								34.83	100	34.83	99.9988	4.1796	100	4.1796	99.9972
								34.875	100	34.875	99.9987	4.185	100	4.185	99.9971
								34.92	100	34.92	99.9986	4.1904	100	4.1904	99.997
								34.965	100	34.965	99.9985	4.1958	100	4.1958	99.997
								35.01	100	35.01	99.9984	4.2012	100	4.2012	99.9969
								35.055	100	35.055	99.9983	4.2066	100	4.2066	99.9968
								35.1	100	35.1	99.9983	4.212	100	4.212	99.9967
								35.145	100	35.145	99.9982	4.2174	100	4.2174	99.9967
								35.19	100	35.19	99.9981	4.2228	100	4.2228	99.9966
								35.235	100	35.235	99.9979	4.2282	100	4.2282	99.9965
								35.28	100	35.28	99.9978	4.2336	100	4.2336	99.9964
								35.325	100	35.325	99.9977	4.239	100	4.239	99.9963
								35.37	100	35.37	99.9976	4.2444	100	4.2444	99.9962
								35.415	100	35.415	99.9974	4.2498	100	4.2498	99.9961
								35.46	100	35.46	99.9973	4.2552	100	4.2552	99.9959
								35.505	100	35.505	99.9972	4.2606	100	4.2606	99.9958
								35.55	100	35.55	99.997	4.266	100	4.266	99.9957
								35.595	100	35.595	99.9969	4.2714	100	4.2714	99.9956
								35.64	100	35.64	99.9967	4.2768	100	4.2768	99.9955
								35.685	99.9999	35.685	99.9965	4.2822	100	4.2822	99.9954
								35.73	99.9999	35.73	99.9964	4.2876	100	4.2876	99.9952
								35.775	99.9999	35.775	99.9962	4.293	100	4.293	99.9951
								35.82	99.9999	35.82	99.996	4.2984	100	4.2984	99.995
								35.865	99.9999	35.865	99.9958	4.3038	100	4.3038	99.9949
								35.91	99.9999	35.91	99.9956	4.3092	100	4.3092	99.9947
								35.955	99.9999	35.955	99.9954	4.3146	100	4.3146	99.9946
								36	99.9999	36	99.9952	4.32	99.9999	4.32	99.9944
								36.045	99.9999	36.045	99.995	4.3254	99.9999	4.3254	99.9943
								36.09	99.9999	36.09	99.9948	4.3308	99.9999	4.3308	99.9941
								36.135	99.9999	36.135	99.9946	4.3362	99.9999	4.3362	99.994
								36.18	99.9999	36.18	99.9943	4.3416	99.9999	4.3416	99.9938
								36.225	99.9999	36.225	99.9941	4.347	99.9999	4.347	99.9936
								36.27	99.9999	36.27	99.9938	4.3524	99.9999	4.3524	99.9934
								36.315	99.9999	36.315	99.9935	4.3578	99.9999	4.3578	99.9932
								36.36	99.9999	36.36	99.9932	4.3632	99.9999	4.3632	99.9931
								36.405	99.9999	36.405	99.993	4.3686	99.9999	4.3686	99.9928
								36.45	99.9999	36.45	99.9927	4.374	99.9999	4.374	99.9926
								36.495	99.9999	36.495	99.9923	4.3794	99.9999	4.3794	99.9924
								36.54	99.9999	36.54	99.992	4.3848	99.9999	4.3848	99.9921
								36.585	99.9999	36.585	99.9917	4.3902	99.9999	4.3902	99.9919
								36.63	99.9998	36.63	99.9913	4.3956	99.9999	4.3956	99.9916
								36.675	99.9998	36.675	99.9909	4.401	99.9999	4.401	99.9913
								36.72	99.9998	36.72	99.9906	4.4064	99.9999	4.4064	99.991
								36.765	99.9998	36.765	99.9902	4.4118	99.9999	4.4118	99.9906
								36.81	99.9998	36.81	99.9898	4.4172	99.9999	4.4172	99.9903
								36.855	99.9998	36.855	99.9894	4.4226	99.9999	4.4226	99.9899
								36.9	99.9998	36.9	99.9889	4.428	99.9999	4.428	99.9895
								36.945	99.9998	36.945	99.9885	4.4334	99.9999	4.4334	99.9891
								36.99	99.9998	36.99	99.988	4.4388	99.9999	4.4388	99.9886
								37.035	99.9998	37.035	99.9875	4.4442	99.9999	4.4442	99.9881
								37.08	99.9998	37.08	99.9871	4.4496	99.9999	4.4496	99.9876
								37.125	99.9997	37.125	99.9865	4.455	99.9999	4.455	99.9871
								37.17	99.9997	37.17	99.986	4.4604	99.9999	4.4604	99.9865
								37.215	99.9997	37.215	99.9855	4.4658	99.9999	4.4658	99.986
								37.26	99.9997	37.26	99.9849	4.4712	99.9999	4.4712	99.9854
								37.305	99.9997	37.305	99.9843	4.4766	99.9998	4.4766	99.9848
								37.35	99.9997	37.35	99.9837	4.482	99.9998	4.482	99.9841
								37.395	99.9997	37.395	99.983	4.4874	99.9998	4.4874	99.9835
								37.44	99.9996	37.44	99.9824	4.4928	99.9998	4.4928	99.9828
								37.485	99.9996	37.485	99.9817	4.4982	99.9998	4.4982	99.982
								37.53	99.9996	37.53	99.981	4.5036	99.9998	4.5036	99.9813
								37.575	99.9996	37.575	99.9802	4.509	99.9998	4.509	99.9805
								37.62	99.9996	37.62	99.9795	4.5144	99.9998	4.5144	99.9797
								37.665	99.9996	37.665	99.9787	4.5198	99.9998	4.5198	99.9789
								37.71	99.9996	37.71	99.9778	4.5252	99.9998	4.5252	99.978
								37.755	99.9995	37.755	99.9769	4.5306	99.9998	4.5306	99.9771
								37.8	99.9995	37.8	99.976	4.536	99.9998	4.536	99.9761
								37.845	99.9995	37.845	99.975	4.5414	99.9998	4.5414	99.9751
								37.89	99.9995	37.89	99.974	4.5468	99.9998	4.5468	99.9741
								37.935	99.9995	37.935	99.973	4.5522	99.9998	4.5522	99.9731
								37.98	99.9994	37.98	99.9719	4.5576	99.9997	4.5576	99.972
								38.025	99.9994	38.025	99.9707	4.563	99.9997	4.563	99.9709
								38.07	99.9994	38.07	99.9695	4.5684	99.9997	4.5684	99.9698
								38.115	99.9994	38.115	99.9682	4.5738	99.9997	4.5738	99.9686
								38.16	99.9993	38.16	99.9669	4.5792	99.9997	4.5792	99.9673
								38.205	99.9993	38.205	99.9656	4.5846	99.9997	4.5846	99.966
								38.25	99.9993	38.25	99.9641	4.59	99.9997	4.59	99.9647
								38.295	99.9993	38.295	99.9626	4.5954	99.9997	4.5954	99.9633
								38.34	99.9992	38.34	99.9611	4.6008	99.9997	4.6008	99.9618
								38.385	99.9992	38.385	99.9595	4.6062	99.9996	4.6062	99.9603
								38.43	99.9992	38.43	99.9578	4.6116	99.9996	4.6116	99.9588
								38.475	99.9992	38.475	99.9562	4.617	99.9996	4.617	99.9572
								38.52	99.9991	38.52	99.9544	4.6224	99.9996	4.6224	99.9555
								38.565	99.9991	38.565	99.9525	4.6278	99.9995	4.6278	99.9538
								38.61	99.9991	38.61	99.9505	4.6332	99.9995	4.6332	99.952
								38.655	99.999	38.655	99.9485	4.6386	99.9995	4.6386	99.9501
								38.7	99.999	38.7	99.9463	4.644	99.9994	4.644	99.9482
								38.745	99.9989	38.745	99.9441	4.6494	99.9994	4.6494	99.9462
								38.79	99.9989	38.79	99.9417	4.6548	99.9993	4.6548	99.9442
								38.835	99.9988	38.835	99.9392	4.6602	99.9992	4.6602	99.942
								38.88	99.9987	38.88	99.9366	4.6656	99.9992	4.6656	99.9398
								38.925	99.9986	38.925	99.9338	4.671	99.9991	4.671	99.9375
								38.97	99.9985	38.97	99.9309	4.6764	99.999	4.6764	99.9351
								39.015	99.9984	39.015	99.9279	4.6818	99.9989	4.6818	99.9327
								39.06	99.9983	39.06	99.9248	4.6872	99.9988	4.6872	99.9301
								39.105	99.9981	39.105	99.9215	4.6926	99.9987	4.6926	99.9275
								39.15	99.9978	39.15	99.9179	4.698	99.9986	4.698	99.9248
								39.195	99.9975	39.195	99.9143	4.7034	99.9985	4.7034	99.922
								39.24	99.9971	39.24	99.9104	4.7088	99.9984	4.7088	99.919
								39.285	99.9966	39.285	99.9063	4.7142	99.9983	4.7142	99.916
								39.33	99.9961	39.33	99.902	4.7196	99.9981	4.7196	99.9128
								39.375	99.9954	39.375	99.8973	4.725	99.998	4.725	99.9095
								39.42	99.9946	39.42	99.8925	4.7304	99.9978	4.7304	99.906
								39.465	99.9937	39.465	99.8874	4.7358	99.9977	4.7358	99.9025
								39.51	99.9928	39.51	99.8819	4.7412	99.9975	4.7412	99.8988
								39.555	99.9917	39.555	99.8762	4.7466	99.9973	4.7466	99.8948
								39.6	99.9905	39.6	99.8702	4.752	99.9971	4.752	99.8907
								39.645	99.9893	39.645	99.8638	4.7574	99.9969	4.7574	99.8864
								39.69	99.9879	39.69	99.8572	4.7628	99.9967	4.7628	99.8819
								39.735	99.9865	39.735	99.8501	4.7682	99.9965	4.7682	99.8773
								39.78	99.985	39.78	99.8427	4.7736	99.9963	4.7736	99.8724
								39.825	99.9834	39.825	99.835	4.779	99.996	4.779	99.8674
								39.87	99.9816	39.87	99.8268	4.7844	99.9957	4.7844	99.8621
								39.915	99.9798	39.915	99.8182	4.7898	99.9954	4.7898	99.8564
								39.96	99.9777	39.96	99.8091	4.7952	99.9951	4.7952	99.8504
								40.005	99.9755	40.005	99.7995	4.8006	99.9948	4.8006	99.8442
								40.05	99.9731	40.05	99.7894	4.806	99.9944	4.806	99.8377
								40.095	99.9705	40.095	99.7786	4.8114	99.9939	4.8114	99.8309
								40.14	99.9677	40.14	99.7673	4.8168	99.9934	4.8168	99.8238
								40.185	99.9647	40.185	99.7554	4.8222	99.9929	4.8222	99.8162
								40.23	99.9614	40.23	99.7428	4.8276	99.9923	4.8276	99.8082
								40.275	99.9577	40.275	99.7295	4.833	99.9916	4.833	99.7998
								40.32	99.9538	40.32	99.7156	4.8384	99.9907	4.8384	99.791
								40.365	99.9495	40.365	99.7009	4.8438	99.9897	4.8438	99.7816
								40.41	99.9449	40.41	99.6854	4.8492	99.9884	4.8492	99.7717
								40.455	99.9399	40.455	99.6691	4.8546	99.9869	4.8546	99.7612
								40.5	99.9344	40.5	99.6519	4.86	99.9853	4.86	99.75
								40.545	99.9283	40.545	99.6339	4.8654	99.9834	4.8654	99.7383
								40.59	99.9218	40.59	99.6149	4.8708	99.9814	4.8708	99.7259
								40.635	99.9146	40.635	99.5948	4.8762	99.9789	4.8762	99.7128
								40.68	99.9067	40.68	99.5738	4.8816	99.9758	4.8816	99.6989
								40.725	99.898	40.725	99.5517	4.887	99.9726	4.887	99.6843
								40.77	99.8887	40.77	99.5283	4.8924	99.9691	4.8924	99.6689
								40.815	99.8782	40.815	99.5037	4.8978	99.9649	4.8978	99.6525
								40.86	99.8666	40.86	99.4778	4.9032	99.9601	4.9032	99.635
								40.905	99.8541	40.905	99.4505	4.9086	99.9546	4.9086	99.6165
								40.95	99.8403	40.95	99.4218	4.914	99.9479	4.914	99.5971
								40.995	99.825	40.995	99.3917	4.9194	99.9409	4.9194	99.5768
								41.04	99.8085	41.04	99.36	4.9248	99.9329	4.9248	99.5552
								41.085	99.7908	41.085	99.3264	4.9302	99.9235	4.9302	99.5325
								41.13	99.7716	41.13	99.2911	4.9356	99.9127	4.9356	99.5086
								41.175	99.7509	41.175	99.2541	4.941	99.8997	4.941	99.4834
								41.22	99.7289	41.22	99.2154	4.9464	99.885	4.9464	99.4567
								41.265	99.7054	41.265	99.1746	4.9518	99.8682	4.9518	99.4283
								41.31	99.6803	41.31	99.1317	4.9572	99.8491	4.9572	99.398
								41.355	99.6533	41.355	99.0868	4.9626	99.8273	4.9626	99.3663
								41.4	99.6246	41.4	99.0398	4.968	99.8022	4.968	99.3328
								41.445	99.5938	41.445	98.9904	4.9734	99.7743	4.9734	99.2975
								41.49	99.5608	41.49	98.9386	4.9788	99.7434	4.9788	99.26
								41.535	99.5255	41.535	98.8843	4.9842	99.7099	4.9842	99.2206
								41.58	99.4873	41.58	98.8274	4.9896	99.6719	4.9896	99.1793
								41.625	99.4467	41.625	98.768	4.995	99.6314	4.995	99.1358
								41.67	99.4029	41.67	98.7057	5.0004	99.5876	5.0004	99.09
								41.715	99.356	41.715	98.6405	5.0058	99.5403	5.0058	99.0417
								41.76	99.3058	41.76	98.5719	5.0112	99.4899	5.0112	98.9909
								41.805	99.2516	41.805	98.5003	5.0166	99.4357	5.0166	98.9376
								41.85	99.1934	41.85	98.4255	5.022	99.3781	5.022	98.8816
								41.895	99.1316	41.895	98.3472	5.0274	99.3152	5.0274	98.823
								41.94	99.0663	41.94	98.2656	5.0328	99.2477	5.0328	98.7617
								41.985	98.9962	41.985	98.1806	5.0382	99.1767	5.0382	98.6973
								42.03	98.9213	42.03	98.0917	5.0436	99.1018	5.0436	98.6294
								42.075	98.8429	42.075	97.9992	5.049	99.0226	5.049	98.5581
								42.12	98.7596	42.12	97.9024	5.0544	98.9364	5.0544	98.4833
								42.165	98.6718	42.165	97.8012	5.0598	98.8466	5.0598	98.4053
								42.21	98.5788	42.21	97.6957	5.0652	98.7506	5.0652	98.3233
								42.255	98.4799	42.255	97.5857	5.0706	98.6521	5.0706	98.2375
								42.3	98.3763	42.3	97.4709	5.076	98.5462	5.076	98.1475
								42.345	98.2669	42.345	97.3512	5.0814	98.4323	5.0814	98.0534
								42.39	98.1519	42.39	97.2266	5.0868	98.316	5.0868	97.9559
								42.435	98.03	42.435	97.097	5.0922	98.1945	5.0922	97.854
								42.48	97.9023	42.48	96.9622	5.0976	98.0656	5.0976	97.7478
								42.525	97.7686	42.525	96.8217	5.103	97.9306	5.103	97.6372
								42.57	97.6279	42.57	96.6756	5.1084	97.7901	5.1084	97.5218
								42.615	97.4804	42.615	96.524	5.1138	97.6442	5.1138	97.4009
								42.66	97.3251	42.66	96.3667	5.1192	97.4917	5.1192	97.2748
								42.705	97.1621	42.705	96.203	5.1246	97.3326	5.1246	97.1439
								42.75	96.991	42.75	96.0331	5.13	97.1676	5.13	97.0071
								42.795	96.812	42.795	95.8571	5.1354	96.9952	5.1354	96.8647
								42.84	96.6244	42.84	95.6739	5.1408	96.8176	5.1408	96.717
								42.885	96.4273	42.885	95.4835	5.1462	96.6315	5.1462	96.5626
								42.93	96.218	42.93	95.2858	5.1516	96.439	5.1516	96.4022
								42.975	95.999	42.975	95.08	5.157	96.2397	5.157	96.2354
								43.02	95.7688	43.02	94.8661	5.1624	96.0326	5.1624	96.0615
								43.065	95.5254	43.065	94.6435	5.1678	95.8173	5.1678	95.8798
								43.11	95.2722	43.11	94.4122	5.1732	95.5941	5.1732	95.6909
								43.155	95.0061	43.155	94.1719	5.1786	95.363	5.1786	95.4945
								43.2	94.7296	43.2	93.9231	5.184	95.1199	5.184	95.2885
								43.245	94.4423	43.245	93.6652	5.1894	94.8716	5.1894	95.0734
								43.29	94.1401	43.29	93.3972	5.1948	94.6125	5.1948	94.8493
								43.335	93.8256	43.335	93.1195	5.2002	94.3406	5.2002	94.6157
								43.38	93.4957	43.38	92.831	5.2056	94.0554	5.2056	94.3723
								43.425	93.152	43.425	92.5327	5.211	93.7568	5.211	94.1193
								43.47	92.7966	43.47	92.2224	5.2164	93.4516	5.2164	93.8565
								43.515	92.4279	43.515	91.8997	5.2218	93.1363	5.2218	93.5831
								43.56	92.0452	43.56	91.5649	5.2272	92.8094	5.2272	93.2973
								43.605	91.6483	43.605	91.2174	5.2326	92.4686	5.2326	92.9987
								43.65	91.2373	43.65	90.8572	5.238	92.1123	5.238	92.6864
								43.695	90.8104	43.695	90.4823	5.2434	91.7437	5.2434	92.3602
								43.74	90.3671	43.74	90.0922	5.2488	91.3664	5.2488	92.0192
								43.785	89.9074	43.785	89.689	5.2542	90.9785	5.2542	91.6621
								43.83	89.4325	43.83	89.2701	5.2596	90.5799	5.2596	91.2882
								43.875	88.9438	43.875	88.8346	5.265	90.1752	5.265	90.8967
								43.92	88.4355	43.92	88.3809	5.2704	89.7623	5.2704	90.4867
								43.965	87.9078	43.965	87.9088	5.2758	89.3407	5.2758	90.0586
								44.01	87.355	44.01	87.4177	5.2812	88.9084	5.2812	89.6098
								44.055	86.7784	44.055	86.9047	5.2866	88.4627	5.2866	89.1411
								44.1	86.1755	44.1	86.3696	5.292	88.0034	5.292	88.6501
								44.145	85.5438	44.145	85.8118	5.2974	87.5363	5.2974	88.1369
								44.19	84.8833	44.19	85.2307	5.3028	87.0532	5.3028	87.5958
								44.235	84.1889	44.235	84.625	5.3082	86.56	5.3082	87.0273
								44.28	83.4629	44.28	83.9932	5.3136	86.0497	5.3136	86.4305
								44.325	82.7024	44.325	83.3339	5.319	85.5215	5.319	85.8033
								44.37	81.8998	44.37	82.6474	5.3244	84.9826	5.3244	85.1424
								44.415	81.0556	44.415	81.9309	5.3298	84.4324	5.3298	84.4469
								44.46	80.1756	44.46	81.1837	5.3352	83.86	5.3352	83.7161
								44.505	79.2533	44.505	80.4031	5.3406	83.2719	5.3406	82.945
								44.55	78.3033	44.55	79.5872	5.346	82.6578	5.346	82.1348
								44.595	77.3164	44.595	78.7328	5.3514	82.0179	5.3514	81.2843
								44.64	76.2978	44.64	77.8372	5.3568	81.3543	5.3568	80.3895
								44.685	75.2494	44.685	76.9003	5.3622	80.6549	5.3622	79.4553
								44.73	74.1726	44.73	75.9168	5.3676	79.9285	5.3676	78.4803
								44.775	73.0623	44.775	74.886	5.373	79.1771	5.373	77.4563
								44.82	71.9123	44.82	73.8024	5.3784	78.4087	5.3784	76.383
								44.865	70.7254	44.865	72.6641	5.3838	77.6193	5.3838	75.2633
								44.91	69.5021	44.91	71.4691	5.3892	76.803	5.3892	74.0956
								44.955	68.2438	44.955	70.2138	5.3946	75.9626	5.3946	72.8771
								45	66.9492	45	68.8949	5.4	75.0909	5.4	71.6072
								45.045	65.6294	45.045	67.5073	5.4054	74.1909	5.4054	70.2854
								45.09	64.277	45.09	66.0481	5.4108	73.2597	5.4108	68.9118
								45.135	62.9075	45.135	64.5172	5.4162	72.2886	5.4162	67.4873
								45.18	61.5116	45.18	62.9117	5.4216	71.283	5.4216	66.0146
								45.225	60.0895	45.225	61.2318	5.427	70.2384	5.427	64.4891
								45.27	58.639	45.27	59.4755	5.4324	69.1579	5.4324	62.9117
								45.315	57.1695	45.315	57.6433	5.4378	68.038	5.4378	61.2853
								45.36	55.6789	45.36	55.7433	5.4432	66.8735	5.4432	59.6165
								45.405	54.1617	45.405	53.774	5.4486	65.6533	5.4486	57.9005
								45.45	52.6234	45.45	51.7434	5.454	64.3981	5.454	56.1451
								45.495	51.0475	45.495	49.6634	5.4594	63.1075	5.4594	54.3528
								45.54	49.4496	45.54	47.5473	5.4648	61.7819	5.4648	52.5319
								45.585	47.8306	45.585	45.4051	5.4702	60.4172	5.4702	50.6843
								45.63	46.1876	45.63	43.2472	5.4756	59.0134	5.4756	48.8155
								45.675	44.5293	45.675	41.0851	5.481	57.5629	5.481	46.9311
								45.72	42.8759	45.72	38.9342	5.4864	56.0794	5.4864	45.0373
								45.765	41.2337	45.765	36.8052	5.4918	54.561	5.4918	43.1425
								45.81	39.6021	45.81	34.7103	5.4972	53.0151	5.4972	41.2494
								45.855	37.9848	45.855	32.6604	5.5026	51.4356	5.5026	39.3607
								45.9	36.385	45.9	30.6633	5.508	49.822	5.508	37.4783
								45.945	34.792	45.945	28.7267	5.5134	48.1685	5.5134	35.6114
								45.99	33.2138	45.99	26.8597	5.5188	46.4824	5.5188	33.7599
								46.035	31.6537	46.035	25.0654	5.5242	44.7665	5.5242	31.9362
								46.08	30.1175	46.08	23.3439	5.5296	43.011	5.5296	30.1467
								46.125	28.5948	46.125	21.6963	5.535	41.229	5.535	28.3961
								46.17	27.0869	46.17	20.1299	5.5404	39.4248	5.5404	26.6933
								46.215	25.6034	46.215	18.6435	5.5458	37.5992	5.5458	25.0379
								46.26	24.1507	46.26	17.2357	5.5512	35.7722	5.5512	23.4311
								46.305	22.7301	46.305	15.9073	5.5566	33.955	5.5566	21.8799
								46.35	21.3371	46.35	14.6591	5.562	32.1204	5.562	20.3845
								46.395	19.969	46.395	13.4866	5.5674	30.3022	5.5674	18.951
								46.44	18.6252	46.44	12.3862	5.5728	28.5175	5.5728	17.58
								46.485	17.3307	46.485	11.3572	5.5782	26.7747	5.5782	16.2685
								46.53	16.0823	46.53	10.3987	5.5836	25.0764	5.5836	15.0243
								46.575	14.8806	46.575	9.50743	5.589	23.427	5.589	13.847
								46.62	13.725	46.62	8.67821	5.5944	21.8343	5.5944	12.7356
								46.665	12.6226	46.665	7.90844	5.5998	20.2913	5.5998	11.6882
								46.71	11.5763	46.71	7.19306	5.6052	18.8003	5.6052	10.703
								46.755	10.5782	46.755	6.53013	5.6106	17.3628	5.6106	9.77529
								46.8	9.63077	46.8	5.91613	5.616	15.9759	5.616	8.90737
								46.845	8.74122	46.845	5.35019	5.6214	14.6344	5.6214	8.09755
								46.89	7.90892	46.89	4.83025	5.6268	13.341	5.6268	7.34557
								46.935	7.13241	46.935	4.353	5.6322	12.1128	5.6322	6.64783
								46.98	6.39844	46.98	3.91489	5.6376	10.9627	5.6376	6.00045
								47.025	5.70303	47.025	3.51392	5.643	9.8897	5.643	5.40113
								47.07	5.0499	47.07	3.14679	5.6484	8.88509	5.6484	4.84847
								47.115	4.44413	47.115	2.81258	5.6538	7.949	5.6538	4.34008
								47.16	3.88019	47.16	2.50812	5.6592	7.08446	5.6592	3.87436
								47.205	3.35716	47.205	2.23203	5.6646	6.2946	5.6646	3.44752
								47.25	2.88368	47.25	1.98109	5.67	5.57696	5.67	3.05959
								47.295	2.46296	47.295	1.75489	5.6754	4.92551	5.6754	2.70739
								47.34	2.08799	47.34	1.55173	5.6808	4.33124	5.6808	2.39033
								47.385	1.75808	47.385	1.36899	5.6862	3.79915	5.6862	2.1065
								47.43	1.4718	47.43	1.20505	5.6916	3.32242	5.6916	1.85116
								47.475	1.22783	47.475	1.05826	5.697	2.89465	5.697	1.62461
								47.52	1.02165	47.52	0.927555	5.7024	2.50828	5.7024	1.42307
								47.565	0.847445	47.565	0.810212	5.7078	2.15617	5.7078	1.24484
								47.61	0.702064	47.61	0.705872	5.7132	1.83522	5.7132	1.08601
								47.655	0.583287	47.655	0.612832	5.7186	1.55054	5.7186	0.943867
								47.7	0.486155	47.7	0.530656	5.724	1.29932	5.724	0.819629
								47.745	0.404219	47.745	0.458208	5.7294	1.07714	5.7294	0.710125
								47.79	0.335815	47.79	0.394418	5.7348	0.883282	5.7348	0.614044
								47.835	0.279426	47.835	0.338581	5.7402	0.721112	5.7402	0.529555
								47.88	0.23344	47.88	0.290178	5.7456	0.582799	5.7456	0.456213
								47.925	0.194877	47.925	0.247789	5.751	0.468006	5.751	0.392982
								47.97	0.162044	47.97	0.210955	5.7564	0.369959	5.7564	0.33822
								48.015	0.133939	48.015	0.179171	5.7618	0.285961	5.7618	0.291046
								48.06	0.110153	48.06	0.151758	5.7672	0.216394	5.7672	0.250015
								48.105	0.0908681	48.105	0.128261	5.7726	0.158308	5.7726	0.214326
								48.15	0.0753056	48.15	0.108242	5.778	0.113568	5.778	0.183529
								48.195	0.0631889	48.195	0.0910074	5.7834	0.0812581	5.7834	0.157151
								48.24	0.0539601	48.24	0.0761322	5.7888	0.0583951	5.7888	0.134239
								48.285	0.0467068	48.285	0.0632754	5.7942	0.0411959	5.7942	0.114391
								48.33	0.0408588	48.33	0.0522083	5.7996	0.0282697	5.7996	0.097301
								48.375	0.0361836	48.375	0.0428959	5.805	0.019051	5.805	0.0827965
								48.42	0.0321957	48.42	0.0351939	5.8104	0.0127582	5.8104	0.070382
								48.465	0.0288	48.465	0.0288806	5.8158	0.00907434	5.8158	0.0595821
								48.51	0.0259938	48.51	0.0236593	5.8212	0.00666431	5.8212	0.0505896
								48.555	0.0235934	48.555	0.0194583	5.8266	0.00495349	5.8266	0.0427087
								48.6	0.0216248	48.6	0.0159869	5.832	0.00338336	5.832	0.0359015
								48.645	0.0197191	48.645	0.0130216	5.8374	0.00221649	5.8374	0.0301953
								48.69	0.0178263	48.69	0.0105059	5.8428	0.00129461	5.8428	0.0253259
								48.735	0.0160388	48.735	0.00846357	5.8482	0.000562283	5.8482	0.021215
								48.78	0.0142877	48.78	0.00690328	5.8536	6.44093e-05	5.8536	0.0177167
								48.825	0.0126128	48.825	0.00567189			5.859	0.0146425
								48.87	0.0109663	48.87	0.00473342			5.8644	0.0120718
								48.915	0.0093887	48.915	0.00398374			5.8698	0.00988081
								48.96	0.00792737	48.96	0.0033542			5.8752	0.00804258
								49.005	0.0066258	49.005	0.00289674			5.8806	0.00651433
								49.05	0.00550367	49.05	0.00254989			5.886	0.00535584
								49.095	0.00444783	49.095	0.00227183			5.8914	0.0044112
								49.14	0.00345567	49.14	0.00202914			5.8968	0.003681
								49.185	0.00259399	49.185	0.00179708			5.9022	0.00308796
								49.23	0.00186658	49.23	0.00157877			5.9076	0.00256937
								49.275	0.00131001	49.275	0.00137217			5.913	0.00212708
								49.32	0.000859123	49.32	0.0012075			5.9184	0.00177037
								49.365	0.000522483	49.365	0.00106353			5.9238	0.00145269
								49.41	0.000240608	49.41	0.000931309			5.9292	0.00122503
								49.455	9.24443e-05	49.455	0.000812385			5.9346	0.00103288
								49.5	4.27453e-05	49.5	0.000707729			5.94	0.000857331
								49.545	1.88255e-05	49.545	0.000610721			5.9454	0.000705753
								49.59	5.60223e-06	49.59	0.000524322			5.9508	0.00054028
										49.635	0.000448253			5.9562	0.000380733
										49.68	0.000381705			5.9616	0.000244007
										49.725	0.000320288			5.967	0.000140132
										49.77	0.00026922			5.9724	7.23083e-05
										49.815	0.00022148			5.9778	2.93004e-05
										49.86	0.000172958			5.9832	6.08653e-06
										49.905	0.000131683
										49.95	9.29537e-05
										49.995	6.46187e-05
										50.04	3.8757e-05
										50.085	2.28199e-05
										50.13	1.09563e-05
										50.175	4.23997e-06
										50.22	1.56583e-06
										50.265	4.4616e-07
